# Supplementary material for: Transcriptomic analysis of the host response to an iridovirus infection in Chinese giant salamander, Andrias davidianus
Source: Vet Res. 2015 Nov 20;46:136. doi: 10.1186/s13567-015-0279-8 (PMC4654921; doi:10.1186/s13567-015-0279-8)
Supplement: Supplementary file 2 — 10.1186/s13567-015-0279-8 KEGG summary of Chinese giant salamander isogenes. A total of 23 712 isogenes were assigned to 317 KEGG pathways. For each pathway, the pathway definition, number of sequences and isogene ID were listed in the table. [file 13567_2015_279_MOESM2_ESM.xls]

## Sheet: pathway_table
Additional file 1: KEGG summary of Chinese giant salamander isogenes
PathWay	Pathway_definition	number_of_seqs	pathway_imagename	seqs_kos/genes_list
path:ko00472	D-Arginine and D-ornithine metabolism	1	ko00472.png	comp50774_c0_seq1(K00273);
path:ko00633	Nitrotoluene degradation	1	ko00633.png	comp84710_c0_seq1(K00622);
path:ko00623	Toluene degradation	1	ko00623.png	comp33479_c0_seq1(K01061);
path:ko00401	Novobiocin biosynthesis	1	ko00401.png	comp32726_c0_seq1(K00815);
path:ko00311	Penicillin and cephalosporin biosynthesis	1	ko00311.png	comp50774_c0_seq1(K00273);
path:ko00364	Fluorobenzoate degradation	1	ko00364.png	comp33479_c0_seq1(K01061);
path:ko00361	Chlorocyclohexane and chlorobenzene degradation	1	ko00361.png	comp33479_c0_seq1(K01061);
path:ko00944	Flavone and flavonol biosynthesis	1	ko00944.png	comp58861_c0_seq1(K01195);
path:ko00901	Indole alkaloid biosynthesis	1	ko00901.png	comp393279_c0_seq1(K01593);
path:ko00363	Bisphenol degradation	1	ko00363.png	comp95508_c0_seq1(K01045);
path:ko01053	Biosynthesis of siderophore group nonribosomal peptides	1	ko01053.png	comp739966_c0_seq1(K12240);
path:ko00523	Polyketide sugar unit biosynthesis	2	ko00523.png	comp2458_c0_seq1(K01710);comp939656_c0_seq1(K01710);
path:ko01055	Biosynthesis of vancomycin group antibiotics	2	ko01055.png	comp2458_c0_seq1(K01710);comp939656_c0_seq1(K01710);
path:ko00626	Naphthalene degradation	2	ko00626.png	comp81510_c0_seq2(K00121);comp81998_c0_seq1(K13953);
path:ko00908	Zeatin biosynthesis	2	ko00908.png	comp81832_c0_seq1(K00791);comp81832_c0_seq2(K00791);
path:ko04112	Cell cycle - Caulobacter	3	ko04112.png	comp51716_c0_seq1(K01338);comp83722_c0_seq1(K01358);comp84876_c0_seq1(K03544);
path:ko00909	Sesquiterpenoid and triterpenoid biosynthesis	3	ko00909.png	comp93220_c5_seq1(K00801);comp93220_c5_seq2(K00801);comp94101_c0_seq6(K00511);
path:ko00643	Styrene degradation	3	ko00643.png	comp56641_c0_seq1(K01555);comp58876_c0_seq1(K01800);comp85157_c0_seq1(K00451);
path:ko00791	Atrazine degradation	3	ko00791.png	comp91327_c0_seq1(K01500);comp91327_c0_seq2(K01500);comp91327_c0_seq3(K01500);
path:ko00290	Valine, leucine and isoleucine biosynthesis	3	ko00290.png	comp84188_c0_seq1(K00826);comp91810_c0_seq1(K00826);comp91810_c0_seq2(K00826);
path:ko00073	Cutin, suberine and wax biosynthesis	3	ko00073.png	comp36931_c0_seq1(K13356);comp84795_c0_seq1(K13356);comp84795_c0_seq2(K13356);
path:ko01051	Biosynthesis of ansamycins	4	ko01051.png	comp57812_c1_seq1(K00615);comp94930_c0_seq1(K00615);comp94930_c0_seq6(K00615);comp96953_c0_seq1(K00615);
path:ko03070	Bacterial secretion system	5	ko03070.png	comp32640_c0_seq1(K03106);comp79384_c0_seq1(K03217);comp79384_c0_seq3(K03217);comp81281_c0_seq1(K03217);comp81281_c0_seq2(K03217);
path:ko00300	Lysine biosynthesis	5	ko00300.png	comp57340_c0_seq1(K00825);comp58964_c1_seq1(K01681);comp84884_c0_seq1(K01681);comp84884_c0_seq2(K01681);comp97819_c0_seq1(K14085);
path:ko00471	D-Glutamine and D-glutamate metabolism	5	ko00471.png	comp48694_c0_seq1(K01425);comp624169_c0_seq1(K01425);comp89433_c3_seq1(K00261);comp90066_c0_seq1(K01425);comp90066_c0_seq2(K01425);
path:ko00624	Polycyclic aromatic hydrocarbon degradation	6	ko00624.png	comp56693_c0_seq1(K00599);comp56693_c0_seq2(K00599);comp70189_c0_seq1(K00599);comp70189_c0_seq2(K00599);comp94482_c0_seq3(K00599);comp94482_c0_seq6(K00599);
path:ko04712	Circadian rhythm - plant	6	ko04712.png	comp31812_c0_seq1(K10143);comp58770_c0_seq1(K03097);comp82008_c1_seq1(K03097);comp87140_c0_seq1(K03097);comp96842_c0_seq1(K03097);comp97112_c0_seq1(K03115);
path:ko00780	Biotin metabolism	6	ko00780.png	comp31209_c0_seq1(K09458);comp36427_c0_seq1(K01942);comp36427_c0_seq2(K01942);comp92984_c1_seq1(K01435);comp92984_c1_seq2(K01435);comp92984_c1_seq3(K01435);
path:ko00730	Thiamine metabolism	6	ko00730.png	comp73485_c0_seq1(K05307);comp73485_c0_seq2(K05307);comp79716_c0_seq1(K04487);comp83463_c0_seq1(K00949);comp83501_c0_seq1(K06928);comp83501_c0_seq2(K06928);
path:ko00940	Phenylpropanoid biosynthesis	6	ko00940.png	comp2213494_c0_seq1(K00430);comp2501164_c0_seq1(K00430);comp87917_c0_seq1(K05350);comp87917_c0_seq2(K05350);comp87917_c0_seq3(K05350);comp92431_c2_seq1(K11188);
path:ko00524	Butirosin and neomycin biosynthesis	6	ko00524.png	comp59309_c0_seq1(K00844);comp76334_c0_seq1(K00844);comp78709_c0_seq1(K00844);comp84691_c0_seq1(K00844);comp84865_c0_seq2(K12407);comp84865_c0_seq3(K12407);
path:ko00281	Geraniol degradation	6	ko00281.png	comp108612_c0_seq1(K11731);comp32928_c0_seq1(K00022);comp33582_c0_seq1(K00257);comp72348_c0_seq1(K01640);comp88504_c0_seq1(K01692);comp88504_c0_seq2(K01692);
path:ko00785	Lipoic acid metabolism	6	ko00785.png	comp54821_c0_seq1(K10105);comp54821_c0_seq2(K10105);comp85899_c0_seq1(K03801);comp85899_c0_seq2(K03801);comp85899_c0_seq3(K03801);comp95318_c0_seq1(K03644);
path:ko00965	Betalain biosynthesis	7	ko00965.png	comp393279_c0_seq1(K01593);comp85012_c0_seq1(K00545);comp85012_c0_seq2(K00545);comp85479_c0_seq1(K00545);comp87745_c0_seq1(K00545);comp87745_c0_seq2(K00545);comp89378_c0_seq1(K00505);
path:ko00960	Tropane, piperidine and pyridine alkaloid biosynthesis	8	ko00960.png	comp112138_c0_seq1(K00276);comp32726_c0_seq1(K00815);comp587534_c0_seq1(K14454);comp73883_c1_seq1(K14455);comp90426_c0_seq1(K00276);comp93543_c0_seq1(K14454);comp93543_c0_seq14(K14454);comp93543_c0_seq19(K14454);
path:ko00903	Limonene and pinene degradation	9	ko00903.png	comp1461226_c0_seq1(K00128);comp2014565_c0_seq1(K00128);comp72412_c0_seq1(K00128);comp77149_c0_seq1(K00128);comp77149_c0_seq2(K00128);comp88504_c0_seq1(K01692);comp88504_c0_seq2(K01692);comp91912_c0_seq1(K00128);comp91912_c0_seq2(K00128);
path:ko00750	Vitamin B6 metabolism	9	ko00750.png	comp30377_c0_seq1(K07758);comp52700_c0_seq1(K00157);comp72901_c1_seq1(K00275);comp83209_c1_seq2(K00831);comp83956_c0_seq2(K00868);comp87879_c0_seq1(K07758);comp93988_c0_seq2(K13248);comp93988_c0_seq3(K13248);comp93988_c0_seq4(K13248);
path:ko00400	Phenylalanine, tyrosine and tryptophan biosynthesis	10	ko00400.png	comp32726_c0_seq1(K00815);comp587534_c0_seq1(K14454);comp73883_c1_seq1(K14455);comp86983_c0_seq1(K00500);comp86983_c0_seq2(K00500);comp86983_c0_seq3(K00500);comp86983_c0_seq4(K00500);comp93543_c0_seq1(K14454);comp93543_c0_seq14(K14454);comp93543_c0_seq19(K14454);
path:ko00460	Cyanoamino acid metabolism	10	ko00460.png	comp2079211_c0_seq1(K00681);comp514370_c0_seq1(K00681);comp74606_c0_seq1(K00600);comp76153_c0_seq1(K00681);comp83107_c1_seq1(K00600);comp846529_c0_seq1(K00681);comp87917_c0_seq1(K05350);comp87917_c0_seq2(K05350);comp87917_c0_seq3(K05350);comp93166_c0_seq2(K00681);
path:ko00625	Chloroalkane and chloroalkene degradation	10	ko00625.png	comp1461226_c0_seq1(K00128);comp2014565_c0_seq1(K00128);comp58844_c0_seq1(K08726);comp72412_c0_seq1(K00128);comp77149_c0_seq1(K00128);comp77149_c0_seq2(K00128);comp81510_c0_seq2(K00121);comp81998_c0_seq1(K13953);comp91912_c0_seq1(K00128);comp91912_c0_seq2(K00128);
path:ko00072	Synthesis and degradation of ketone bodies	11	ko00072.png	comp33095_c0_seq1(K00019);comp33095_c0_seq2(K00019);comp33406_c0_seq1(K00019);comp56727_c0_seq1(K01027);comp59068_c0_seq1(K00626);comp72348_c0_seq1(K01640);comp79627_c0_seq1(K01641);comp82849_c0_seq1(K00626);comp86761_c0_seq1(K00019);comp86761_c0_seq2(K00019);comp86761_c0_seq3(K00019);
path:ko00440	Phosphonate and phosphinate metabolism	12	ko00440.png	comp106638_c0_seq1(K00967);comp392461_c0_seq1(K00993);comp71793_c0_seq1(K13644);comp81395_c0_seq1(K00968);comp81395_c0_seq2(K00968);comp81395_c0_seq3(K00968);comp81395_c0_seq4(K00968);comp86389_c2_seq1(K00968);comp86389_c2_seq2(K00968);comp86389_c2_seq3(K00968);comp90354_c0_seq1(K00993);comp93608_c1_seq1(K00994);
path:ko00232	Caffeine metabolism	12	ko00232.png	comp1080159_c0_seq1(K00106);comp1158437_c0_seq1(K00106);comp1222287_c0_seq1(K00106);comp1375433_c0_seq1(K00106);comp32602_c0_seq1(K07411);comp77370_c0_seq1(K00365);comp77370_c0_seq2(K00365);comp77370_c0_seq3(K00365);comp77370_c0_seq4(K00365);comp84710_c0_seq1(K00622);comp86005_c0_seq2(K07411);comp97009_c0_seq1(K07411);
path:ko00930	Caprolactam degradation	13	ko00930.png	comp32888_c0_seq1(K07511);comp32928_c0_seq1(K00022);comp33618_c0_seq1(K00002);comp52730_c0_seq1(K00002);comp57200_c0_seq1(K07514);comp57200_c0_seq2(K07514);comp57949_c0_seq1(K07515);comp72684_c0_seq1(K01053);comp72684_c0_seq2(K01053);comp72684_c0_seq3(K01053);comp858030_c0_seq1(K07511);comp88504_c0_seq1(K01692);comp88504_c0_seq2(K01692);
path:ko00362	Benzoate degradation	14	ko00362.png	comp32888_c0_seq1(K07511);comp57200_c0_seq1(K07514);comp57200_c0_seq2(K07514);comp57949_c0_seq1(K07515);comp59068_c0_seq1(K00626);comp78599_c0_seq2(K07513);comp82849_c0_seq1(K00626);comp858030_c0_seq1(K07511);comp88504_c0_seq1(K01692);comp88504_c0_seq2(K01692);comp89593_c1_seq1(K07508);comp89593_c1_seq2(K07508);comp89593_c1_seq3(K07508);comp96366_c0_seq1(K07509);
path:ko00950	Isoquinoline alkaloid biosynthesis	14	ko00950.png	comp112138_c0_seq1(K00276);comp1125962_c0_seq1(K00501);comp32726_c0_seq1(K00815);comp393279_c0_seq1(K01593);comp587534_c0_seq1(K14454);comp73883_c1_seq1(K14455);comp86040_c0_seq1(K00501);comp89378_c0_seq1(K00505);comp90426_c0_seq1(K00276);comp90600_c0_seq1(K00274);comp90600_c0_seq2(K00274);comp93543_c0_seq1(K14454);comp93543_c0_seq14(K14454);comp93543_c0_seq19(K14454);
path:ko00521	Streptomycin biosynthesis	14	ko00521.png	comp111914_c0_seq1(K01092);comp2458_c0_seq1(K01710);comp59105_c0_seq1(K01858);comp59309_c0_seq1(K00844);comp73296_c0_seq1(K00010);comp73296_c0_seq2(K00010);comp76334_c0_seq1(K00844);comp78709_c0_seq1(K00844);comp84691_c0_seq1(K00844);comp84865_c0_seq2(K12407);comp84865_c0_seq3(K12407);comp93185_c1_seq7(K01092);comp939656_c0_seq1(K01710);comp97447_c0_seq1(K01835);
path:ko00627	Aminobenzoate degradation	16	ko00627.png	comp32888_c0_seq1(K07511);comp37341_c0_seq1(K07424);comp53756_c0_seq1(K01512);comp57200_c0_seq1(K07514);comp57200_c0_seq2(K07514);comp57949_c0_seq1(K07515);comp63393_c0_seq1(K01077);comp63393_c0_seq2(K01077);comp72113_c0_seq1(K07424);comp78058_c0_seq1(K01077);comp80135_c0_seq1(K01077);comp858030_c0_seq1(K07511);comp88504_c0_seq1(K01692);comp88504_c0_seq2(K01692);comp94196_c5_seq1(K07424);comp9550…
path:ko04122	Sulfur relay system	18	ko04122.png	comp121802_c0_seq1(K03635);comp36685_c0_seq1(K01011);comp52431_c0_seq1(K00566);comp52431_c0_seq2(K00566);comp53388_c0_seq1(K14168);comp53388_c0_seq2(K14168);comp59059_c0_seq1(K01011);comp60920_c0_seq1(K12161);comp79716_c0_seq1(K04487);comp89938_c0_seq1(K03639);comp89938_c0_seq2(K03639);comp89938_c0_seq3(K03639);comp89938_c0_seq4(K03639);comp89938_c0_seq5(K03639);comp89938_c0_seq6(K03639);comp9067…
path:ko04711	Circadian rhythm - fly	19	ko04711.png	comp44895_c0_seq1(K09057);comp76668_c0_seq2(K02296);comp76668_c0_seq4(K02296);comp77135_c0_seq1(K02633);comp78293_c0_seq1(K03083);comp78293_c0_seq2(K03083);comp78293_c0_seq3(K03083);comp78293_c0_seq4(K03083);comp86002_c3_seq2(K02223);comp86002_c3_seq3(K02223);comp89759_c6_seq1(K08960);comp91199_c0_seq1(K02633);comp91199_c0_seq2(K02633);comp91199_c0_seq3(K02633);comp91199_c0_seq4(K02633);comp91199…
path:ko04626	Plant-pathogen interaction	19	ko04626.png	comp2057426_c0_seq1(K04079);comp2198_c0_seq1(K02183);comp33242_c0_seq1(K02358);comp529828_c0_seq1(K04079);comp58407_c1_seq1(K02183);comp61055_c0_seq1(K12795);comp74564_c0_seq1(K04368);comp74564_c1_seq1(K04368);comp75522_c0_seq1(K02183);comp76226_c0_seq1(K04079);comp823513_c0_seq1(K04079);comp82735_c0_seq1(K00864);comp82735_c0_seq2(K00864);comp82735_c0_seq3(K00864);comp82735_c0_seq4(K00864);comp88…
path:ko00740	Riboflavin metabolism	19	ko00740.png	comp1109077_c0_seq1(K01513);comp33264_c0_seq1(K14394);comp56985_c0_seq1(K14395);comp58298_c0_seq1(K05901);comp78522_c0_seq1(K14410);comp78522_c0_seq2(K14410);comp81495_c0_seq1(K00861);comp85287_c0_seq3(K14410);comp89378_c0_seq1(K00505);comp90969_c0_seq1(K14379);comp92526_c0_seq13(K00953);comp92526_c0_seq18(K00953);comp92526_c0_seq2(K00953);comp92526_c0_seq20(K00953);comp92526_c0_seq21(K00953);com…
path:ko00053	Ascorbate and aldarate metabolism	22	ko00053.png	comp1461226_c0_seq1(K00128);comp2014565_c0_seq1(K00128);comp32891_c0_seq1(K00149);comp360692_c0_seq1(K00699);comp67454_c0_seq1(K00699);comp72412_c0_seq1(K00128);comp72684_c0_seq1(K01053);comp72684_c0_seq2(K01053);comp72684_c0_seq3(K01053);comp77149_c0_seq1(K00128);comp77149_c0_seq2(K00128);comp79271_c0_seq1(K00012);comp8202_c0_seq1(K00699);comp84202_c0_seq1(K00699);comp84202_c0_seq2(K00699);comp8…
path:ko00592	alpha-Linolenic acid metabolism	22	ko00592.png	comp1066470_c0_seq1(K01047);comp113717_c0_seq1(K10226);comp25069_c0_seq1(K14621);comp552625_c0_seq1(K01047);comp70010_c0_seq1(K01047);comp77085_c0_seq1(K01047);comp77687_c0_seq1(K01047);comp78599_c0_seq2(K07513);comp810777_c0_seq1(K01047);comp83497_c0_seq1(K00232);comp83497_c0_seq2(K00232);comp85399_c0_seq1(K01047);comp85717_c0_seq1(K00232);comp85717_c0_seq2(K00232);comp85717_c0_seq3(K00232);comp…
path:ko00430	Taurine and hypotaurine metabolism	23	ko00430.png	comp2079211_c0_seq1(K00681);comp33744_c0_seq1(K00456);comp514370_c0_seq1(K00681);comp59389_c0_seq1(K10712);comp66100_c0_seq1(K00659);comp76153_c0_seq1(K00681);comp78067_c0_seq1(K01580);comp83397_c0_seq1(K00659);comp83397_c0_seq2(K00659);comp846529_c0_seq1(K00681);comp87175_c0_seq1(K00659);comp87175_c0_seq2(K00659);comp92876_c0_seq1(K01594);comp93166_c0_seq2(K00681);comp93256_c4_seq1(K01580);comp9…
path:ko00790	Folate biosynthesis	23	ko00790.png	comp121802_c0_seq1(K03635);comp58046_c0_seq1(K00357);comp63393_c0_seq1(K01077);comp63393_c0_seq2(K01077);comp71629_c0_seq1(K01495);comp74558_c0_seq1(K00287);comp78058_c0_seq1(K01077);comp80135_c0_seq1(K01077);comp82884_c0_seq1(K01930);comp82884_c0_seq3(K01930);comp82884_c0_seq5(K01930);comp89938_c0_seq1(K03639);comp89938_c0_seq2(K03639);comp89938_c0_seq3(K03639);comp89938_c0_seq4(K03639);comp8993…
path:ko00920	Sulfur metabolism	24	ko00920.png	comp118999_c0_seq1(K04742);comp27777_c0_seq1(K01017);comp33059_c0_seq1(K01082);comp37264_c0_seq1(K15759);comp60287_c0_seq1(K01015);comp60287_c0_seq2(K01015);comp70040_c0_seq1(K01017);comp70040_c0_seq2(K07779);comp70683_c0_seq8(K01016);comp73341_c0_seq1(K13811);comp76036_c0_seq1(K01017);comp76036_c0_seq2(K01017);comp77167_c0_seq1(K13811);comp77167_c0_seq2(K13811);comp77167_c0_seq3(K13811);comp7716…
path:ko00130	Ubiquinone and other terpenoid-quinone biosynthesis	25	ko00130.png	comp112312_c0_seq1(K06127);comp32339_c0_seq1(K00355);comp32726_c0_seq1(K00815);comp32944_c0_seq1(K00457);comp33544_c0_seq1(K00591);comp36784_c0_seq1(K00355);comp64667_c0_seq1(K00457);comp76295_c0_seq1(K00355);comp76295_c0_seq2(K00355);comp81925_c0_seq1(K06126);comp81925_c0_seq2(K06126);comp81925_c0_seq3(K06126);comp81925_c0_seq4(K06126);comp82054_c0_seq1(K06125);comp82054_c0_seq2(K06125);comp9158…
path:ko02020	Two-component system	25	ko02020.png	comp1057850_c0_seq1(K00411);comp13507_c0_seq1(K08738);comp1762138_c0_seq1(K01915);comp2372294_c0_seq1(K01915);comp338204_c0_seq1(K00412);comp51200_c0_seq1(K00412);comp58565_c0_seq1(K00413);comp59068_c0_seq1(K00626);comp63393_c0_seq1(K01077);comp63393_c0_seq2(K01077);comp69799_c0_seq1(K00412);comp69799_c0_seq2(K00412);comp70624_c1_seq1(K08738);comp72277_c0_seq2(K00027);comp72277_c0_seq6(K00027);co…
path:ko00061	Fatty acid biosynthesis	25	ko00061.png	comp31209_c0_seq1(K09458);comp84439_c0_seq1(K01071);comp84439_c0_seq2(K01071);comp84439_c0_seq3(K01071);comp84439_c0_seq4(K01071);comp84439_c0_seq5(K01071);comp89634_c0_seq1(K00645);comp89634_c0_seq2(K00645);comp89634_c0_seq3(K00645);comp91080_c0_seq1(K11262);comp91080_c0_seq10(K11262);comp91080_c0_seq11(K11262);comp91080_c0_seq12(K11262);comp91080_c0_seq2(K11262);comp91080_c0_seq3(K11262);comp91…
path:ko00040	Pentose and glucuronate interconversions	26	ko00040.png	comp1384196_c0_seq1(K14756);comp1461226_c0_seq1(K00128);comp2014565_c0_seq1(K00128);comp360692_c0_seq1(K00699);comp58116_c0_seq1(K01783);comp58620_c0_seq1(K03331);comp58861_c0_seq1(K01195);comp67454_c0_seq1(K00699);comp72412_c0_seq1(K00128);comp77149_c0_seq1(K00128);comp77149_c0_seq2(K00128);comp79271_c0_seq1(K00012);comp80775_c0_seq1(K00854);comp80775_c0_seq2(K00854);comp80775_c0_seq3(K00854);co…
path:ko04013	MAPK signaling pathway - fly	26	ko04013.png	comp33055_c0_seq1(K07827);comp59315_c3_seq1(K04364);comp72268_c2_seq1(K04371);comp72970_c0_seq1(K02678);comp74373_c0_seq1(K07293);comp74373_c1_seq1(K07293);comp74564_c0_seq1(K04368);comp74564_c1_seq1(K04368);comp75621_c0_seq1(K04361);comp77971_c0_seq1(K02678);comp78023_c0_seq1(K07293);comp78023_c0_seq2(K07293);comp78120_c0_seq1(K04371);comp79375_c0_seq1(K03211);comp82862_c0_seq1(K03099);comp83280…
path:ko00591	Linoleic acid metabolism	27	ko00591.png	comp1066470_c0_seq1(K01047);comp146014_c0_seq1(K07413);comp25069_c0_seq1(K14621);comp37341_c0_seq1(K07424);comp552625_c0_seq1(K01047);comp66075_c1_seq1(K00460);comp70010_c0_seq1(K01047);comp72113_c0_seq1(K07424);comp77085_c0_seq1(K01047);comp77687_c0_seq1(K01047);comp810777_c0_seq1(K01047);comp85399_c0_seq1(K01047);comp85438_c2_seq1(K07413);comp86005_c0_seq1(K07413);comp86005_c0_seq3(K07413);comp…
path:ko04140	Regulation of autophagy	27	ko04140.png	comp1254753_c0_seq1(K08332);comp12822_c0_seq1(K08332);comp25721_c0_seq1(K07198);comp33543_c0_seq1(K08336);comp58878_c1_seq1(K08342);comp61483_c0_seq1(K08343);comp61483_c0_seq2(K08343);comp74367_c0_seq1(K08342);comp77562_c0_seq1(K08334);comp78855_c0_seq1(K07198);comp78928_c0_seq1(K00914);comp79075_c0_seq1(K08337);comp80958_c1_seq1(K08333);comp84959_c1_seq1(K08342);comp84959_c1_seq2(K08342);comp852…
path:ko03060	Protein export	28	ko03060.png	comp31915_c0_seq1(K09647);comp31915_c0_seq2(K09647);comp32609_c0_seq1(K13431);comp32640_c0_seq1(K03106);comp33157_c0_seq1(K03105);comp33157_c0_seq2(K03105);comp33643_c0_seq1(K03104);comp37126_c0_seq1(K09540);comp58198_c0_seq1(K03109);comp58257_c0_seq1(K09481);comp58304_c0_seq1(K09490);comp58442_c0_seq1(K12947);comp58593_c0_seq1(K12948);comp66543_c0_seq1(K09490);comp69647_c0_seq1(K13280);comp69647…
path:ko00603	Glycosphingolipid biosynthesis - globo series	29	ko00603.png	comp1221076_c0_seq1(K01189);comp473132_c0_seq1(K01189);comp53652_c0_seq1(K03663);comp53652_c0_seq2(K03663);comp73161_c0_seq1(K12373);comp74039_c0_seq1(K03371);comp74039_c0_seq2(K03371);comp74039_c0_seq3(K03371);comp74264_c0_seq1(K03368);comp74264_c0_seq2(K03368);comp74264_c0_seq3(K03368);comp74264_c0_seq4(K03368);comp78637_c0_seq1(K01204);comp78637_c0_seq2(K01204);comp78637_c0_seq3(K01204);comp78…
path:ko03450	Non-homologous end-joining	30	ko03450.png	comp37054_c0_seq1(K10884);comp58306_c0_seq1(K10886);comp65393_c0_seq1(K10887);comp65393_c0_seq2(K10887);comp78837_c0_seq1(K10866);comp79673_c1_seq1(K10885);comp83277_c0_seq1(K03512);comp83277_c0_seq3(K03512);comp83277_c0_seq4(K03512);comp83277_c0_seq5(K03512);comp89823_c0_seq1(K10865);comp90383_c0_seq2(K10980);comp90383_c0_seq4(K10980);comp91356_c0_seq1(K04799);comp91535_c0_seq1(K03512);comp91535…
path:ko00720	Carbon fixation pathways in prokaryotes	30	ko00720.png	comp32935_c0_seq1(K00031);comp36231_c0_seq1(K01679);comp36231_c0_seq2(K01679);comp480359_c0_seq1(K01895);comp58964_c1_seq1(K01681);comp59068_c0_seq1(K00626);comp73331_c0_seq1(K01847);comp73331_c0_seq2(K01847);comp73331_c0_seq3(K01847);comp75116_c0_seq1(K01895);comp77849_c0_seq1(K01966);comp80995_c0_seq1(K01958);comp81666_c0_seq1(K01965);comp82849_c0_seq1(K00626);comp84884_c0_seq1(K01681);comp8488…
path:ko00360	Phenylalanine metabolism	30	ko00360.png	comp112138_c0_seq1(K00276);comp2213494_c0_seq1(K00430);comp2501164_c0_seq1(K00430);comp32726_c0_seq1(K00815);comp32944_c0_seq1(K00457);comp393279_c0_seq1(K01593);comp587534_c0_seq1(K14454);comp64667_c0_seq1(K00457);comp73883_c1_seq1(K14455);comp80748_c0_seq1(K15517);comp80748_c0_seq2(K00628);comp80748_c0_seq3(K15517);comp80748_c0_seq4(K00628);comp81082_c0_seq1(K00129);comp83003_c0_seq1(K00129);co…
path:ko00531	Glycosaminoglycan degradation	31	ko00531.png	comp32989_c0_seq1(K01137);comp50682_c0_seq1(K01197);comp56751_c0_seq1(K01135);comp58861_c0_seq1(K01195);comp60514_c0_seq1(K01205);comp61780_c0_seq1(K01217);comp69444_c0_seq1(K01136);comp69444_c0_seq2(K01136);comp71425_c0_seq1(K10532);comp71425_c0_seq2(K10532);comp73161_c0_seq1(K12373);comp73542_c1_seq1(K01197);comp73542_c1_seq2(K01197);comp77313_c0_seq1(K12309);comp82602_c0_seq1(K10532);comp83556…
path:ko01210	2-Oxocarboxylic acid metabolism	32	ko01210.png	comp1392920_c0_seq1(K01647);comp1420404_c0_seq1(K00030);comp2695519_c0_seq1(K01647);comp32935_c0_seq1(K00031);comp33307_c0_seq1(K01647);comp57340_c0_seq1(K00825);comp587534_c0_seq1(K14454);comp58964_c1_seq1(K01681);comp59243_c0_seq1(K11067);comp73883_c1_seq1(K14455);comp74292_c0_seq1(K00030);comp74292_c0_seq2(K00030);comp78316_c1_seq1(K00030);comp78316_c1_seq2(K00030);comp78316_c1_seq3(K00030);co…
path:ko00100	Steroid biosynthesis	32	ko00100.png	comp16854_c0_seq1(K12298);comp16854_c1_seq1(K12298);comp5050_c0_seq1(K12298);comp54986_c0_seq1(K07436);comp56841_c0_seq1(K00227);comp57311_c0_seq1(K01824);comp57311_c0_seq2(K01824);comp61191_c0_seq1(K07438);comp61191_c1_seq1(K07438);comp653071_c0_seq1(K00637);comp74252_c0_seq1(K09828);comp79227_c0_seq1(K00213);comp80517_c0_seq1(K07419);comp80517_c0_seq2(K07419);comp80517_c0_seq3(K07419);comp80517…
path:ko04966	Collecting duct acid secretion	33	ko04966.png	comp1010476_c0_seq1(K02145);comp1280378_c0_seq1(K02152);comp164160_c0_seq1(K02152);comp32637_c0_seq1(K02153);comp32637_c0_seq2(K02153);comp33185_c0_seq1(K02151);comp33364_c0_seq1(K02154);comp41007_c0_seq1(K02145);comp416405_c0_seq1(K02148);comp51245_c0_seq1(K02154);comp57890_c0_seq1(K02148);comp58573_c0_seq1(K02153);comp58573_c0_seq2(K02153);comp595578_c0_seq1(K02145);comp641662_c0_seq1(K02147);c…
path:ko00532	Glycosaminoglycan biosynthesis - chondroitin sulfate / dermatan sulfate	33	ko00532.png	comp118999_c0_seq1(K04742);comp1216768_c0_seq1(K00747);comp27777_c0_seq1(K01017);comp30088_c0_seq1(K00734);comp598747_c0_seq1(K00771);comp64230_c0_seq1(K13499);comp64825_c0_seq1(K00771);comp64825_c0_seq2(K00771);comp69439_c0_seq1(K08106);comp70040_c0_seq1(K01017);comp70040_c0_seq2(K07779);comp70618_c0_seq1(K08105);comp70618_c0_seq2(K08105);comp72749_c0_seq1(K04743);comp73358_c0_seq1(K10158);comp7…
path:ko04977	Vitamin digestion and absorption	34	ko04977.png	comp1985690_c0_seq1(K14616);comp2029821_c0_seq1(K14616);comp25069_c0_seq1(K14621);comp39661_c0_seq1(K14592);comp56362_c0_seq1(K14616);comp56362_c0_seq2(K14616);comp58763_c0_seq1(K14617);comp60264_c0_seq1(K14610);comp60264_c0_seq2(K14610);comp70323_c0_seq1(K14615);comp70584_c0_seq1(K14462);comp722481_c0_seq1(K14616);comp78055_c0_seq1(K14615);comp782520_c0_seq1(K14073);comp8020_c0_seq1(K00678);comp…
path:ko04011	MAPK signaling pathway - yeast	35	ko04011.png	comp106285_c0_seq1(K09291);comp1375091_c0_seq1(K09448);comp2661_c0_seq1(K02677);comp48047_c0_seq1(K04441);comp56801_c0_seq1(K04393);comp60150_c0_seq1(K04441);comp62522_c0_seq1(K04409);comp62522_c1_seq1(K04409);comp64111_c0_seq1(K04464);comp65151_c0_seq1(K09448);comp65151_c0_seq2(K09448);comp72310_c1_seq1(K04441);comp72310_c1_seq2(K04441);comp727123_c0_seq1(K02677);comp74076_c0_seq1(K09448);comp74…
path:ko01040	Biosynthesis of unsaturated fatty acids	35	ko01040.png	comp113717_c0_seq1(K10226);comp180238_c0_seq1(K10203);comp57949_c0_seq1(K07515);comp66100_c0_seq1(K00659);comp67713_c0_seq1(K10703);comp72275_c1_seq1(K10224);comp73031_c0_seq1(K01068);comp73031_c0_seq2(K01068);comp78599_c0_seq2(K07513);comp83397_c0_seq1(K00659);comp83397_c0_seq2(K00659);comp83492_c0_seq1(K10205);comp83497_c0_seq1(K00232);comp83497_c0_seq2(K00232);comp84108_c0_seq1(K00507);comp857…
path:ko00670	One carbon pool by folate	37	ko00670.png	comp118753_c0_seq1(K00604);comp479639_c0_seq1(K13403);comp58546_c0_seq1(K00602);comp59103_c0_seq1(K01934);comp74558_c0_seq1(K00287);comp74606_c0_seq1(K00600);comp77336_c0_seq1(K13990);comp78679_c0_seq1(K11787);comp78679_c0_seq2(K11787);comp78679_c0_seq3(K11787);comp78679_c0_seq4(K11787);comp78679_c0_seq5(K11787);comp82293_c0_seq1(K00548);comp83107_c1_seq1(K00600);comp83300_c0_seq1(K13402);comp848…
path:ko04964	Proximal tubule bicarbonate reclamation	37	ko04964.png	comp100748_c0_seq1(K13577);comp1397994_c0_seq1(K01540);comp29324_c0_seq1(K01539);comp33384_c0_seq1(K01539);comp33384_c1_seq1(K01539);comp445929_c0_seq1(K01539);comp48694_c0_seq1(K01425);comp49377_c0_seq1(K01596);comp57663_c0_seq1(K01539);comp57663_c0_seq2(K01539);comp624169_c0_seq1(K01425);comp77745_c0_seq1(K00025);comp77745_c0_seq2(K00025);comp80048_c0_seq1(K01540);comp80048_c0_seq2(K01540);comp…
path:ko00604	Glycosphingolipid biosynthesis - ganglio series	37	ko00604.png	comp105602_c0_seq1(K03375);comp1336036_c0_seq1(K03373);comp56550_c0_seq1(K03369);comp56550_c1_seq1(K03369);comp71755_c0_seq1(K03376);comp71755_c0_seq2(K03376);comp73161_c0_seq1(K12373);comp74039_c0_seq1(K03371);comp74039_c0_seq2(K03371);comp74039_c0_seq3(K03371);comp74264_c0_seq1(K03368);comp74264_c0_seq2(K03368);comp74264_c0_seq3(K03368);comp74264_c0_seq4(K03368);comp77313_c0_seq1(K12309);comp80…
path:ko00900	Terpenoid backbone biosynthesis	38	ko00900.png	comp57626_c0_seq1(K05954);comp59068_c0_seq1(K00626);comp62530_c0_seq1(K08658);comp72107_c0_seq1(K12504);comp72107_c0_seq2(K12504);comp72107_c0_seq3(K12504);comp72107_c0_seq4(K12504);comp74781_c0_seq1(K12505);comp74781_c0_seq2(K12505);comp79456_c0_seq1(K13273);comp79627_c0_seq1(K01641);comp82849_c0_seq1(K00626);comp83155_c0_seq1(K00021);comp83155_c0_seq2(K00021);comp84165_c1_seq1(K05955);comp85364…
path:ko00910	Nitrogen metabolism	38	ko00910.png	comp102136_c0_seq1(K01953);comp1057850_c0_seq1(K00411);comp1377932_c0_seq1(K01672);comp1762138_c0_seq1(K01915);comp2372294_c0_seq1(K01915);comp29543_c0_seq1(K01672);comp33167_c0_seq1(K03521);comp33532_c0_seq1(K01672);comp338204_c0_seq1(K00412);comp48694_c0_seq1(K01425);comp51200_c0_seq1(K00412);comp55946_c0_seq1(K01672);comp563619_c0_seq1(K01672);comp57556_c0_seq1(K01672);comp57571_c0_seq1(K01672…
path:ko00062	Fatty acid elongation	39	ko00062.png	comp1159971_c0_seq1(K10250);comp180238_c0_seq1(K10203);comp294643_c0_seq1(K07512);comp32888_c0_seq1(K07511);comp32928_c0_seq1(K00022);comp33125_c1_seq1(K01074);comp57949_c0_seq1(K07515);comp64418_c0_seq1(K01074);comp67713_c0_seq1(K10703);comp69473_c0_seq1(K10249);comp73031_c0_seq1(K01068);comp73031_c0_seq2(K01068);comp83492_c0_seq1(K10205);comp858030_c0_seq1(K07511);comp86625_c0_seq1(K10203);comp…
path:ko04614	Renin-angiotensin system	39	ko04614.png	comp1117569_c0_seq1(K11140);comp1193722_c0_seq1(K11140);comp1399533_c0_seq1(K11140);comp1419517_c0_seq1(K04303);comp1831040_c0_seq1(K11140);comp25851_c0_seq1(K01393);comp27955_c0_seq1(K11140);comp31227_c0_seq1(K04166);comp32931_c0_seq1(K01319);comp395732_c0_seq1(K04303);comp54070_c0_seq1(K11140);comp65079_c1_seq1(K01319);comp72404_c0_seq1(K01392);comp732745_c0_seq1(K11141);comp77616_c0_seq1(K0878…
path:ko00650	Butanoate metabolism	40	ko00650.png	comp32545_c0_seq1(K00139);comp32888_c0_seq1(K07511);comp32928_c0_seq1(K00022);comp33095_c0_seq1(K00019);comp33095_c0_seq2(K00019);comp33406_c0_seq1(K00019);comp33736_c0_seq1(K00162);comp56727_c0_seq1(K01027);comp57200_c0_seq1(K07514);comp57200_c0_seq2(K07514);comp57949_c0_seq1(K07515);comp58170_c0_seq1(K00161);comp58170_c0_seq2(K00161);comp59068_c0_seq1(K00626);comp72348_c0_seq1(K01640);comp72956…
path:ko00534	Glycosaminoglycan biosynthesis - heparan sulfate / heparin	41	ko00534.png	comp1353632_c0_seq1(K02578);comp139659_c0_seq1(K02577);comp15599_c0_seq1(K02576);comp1624326_c0_seq1(K02578);comp17497_c0_seq1(K02366);comp265281_c0_seq1(K08102);comp30088_c0_seq1(K00734);comp38356_c0_seq1(K01793);comp48516_c1_seq1(K07808);comp49423_c0_seq1(K01024);comp598747_c0_seq1(K00771);comp60221_c0_seq1(K02369);comp61318_c0_seq1(K02579);comp64825_c0_seq1(K00771);comp64825_c0_seq2(K00771);co…
path:ko00450	Selenocompound metabolism	42	ko00450.png	comp106576_c0_seq1(K01758);comp28396_c0_seq1(K10837);comp338139_c0_seq1(K01763);comp39940_c0_seq1(K00384);comp39940_c1_seq1(K00384);comp432842_c0_seq1(K01763);comp52847_c0_seq1(K03341);comp52847_c0_seq2(K03341);comp72072_c0_seq1(K01008);comp72072_c0_seq2(K01008);comp72072_c0_seq3(K01008);comp72743_c0_seq1(K00384);comp72797_c0_seq1(K01008);comp73341_c0_seq1(K13811);comp74071_c0_seq1(K01874);comp74…
path:ko00710	Carbon fixation in photosynthetic organisms	42	ko00710.png	comp1113130_c0_seq1(K03841);comp1432843_c0_seq1(K01623);comp150641_c0_seq1(K00029);comp1562553_c0_seq1(K01610);comp1856591_c0_seq1(K01624);comp1982106_c0_seq1(K01610);comp2140610_c0_seq1(K01623);comp33114_c0_seq1(K03841);comp36269_c0_seq1(K01807);comp52940_c0_seq1(K00029);comp57812_c1_seq1(K00615);comp58116_c0_seq1(K01783);comp58228_c0_seq1(K00873);comp58279_c0_seq1(K00873);comp587534_c0_seq1(K14…
path:ko00511	Other glycan degradation	43	ko00511.png	comp32791_c0_seq1(K12311);comp34469_c0_seq1(K01227);comp513082_c0_seq1(K12357);comp57630_c0_seq1(K12357);comp58074_c0_seq1(K01444);comp58074_c0_seq2(K01444);comp58927_c0_seq1(K01201);comp73161_c0_seq1(K12373);comp77313_c0_seq1(K12309);comp77705_c0_seq1(K01186);comp79118_c0_seq1(K12357);comp79118_c0_seq2(K12357);comp79118_c0_seq3(K12357);comp79118_c0_seq4(K12357);comp79118_c0_seq5(K12357);comp7941…
path:ko04744	Phototransduction	44	ko04744.png	comp1042193_c0_seq1(K12321);comp1067030_c0_seq1(K04631);comp1396927_c0_seq1(K00909);comp1431303_c0_seq1(K04948);comp18420_c0_seq1(K12321);comp2198_c0_seq1(K02183);comp27673_c0_seq1(K08718);comp27673_c0_seq2(K08718);comp28915_c0_seq1(K13765);comp30094_c0_seq1(K04548);comp3076283_c0_seq1(K13756);comp32892_c0_seq1(K04536);comp553643_c0_seq1(K13764);comp58407_c1_seq1(K02183);comp70879_c0_seq1(K04952)…
path:ko00533	Glycosaminoglycan biosynthesis - keratan sulfate	44	ko00533.png	comp1285205_c0_seq1(K09664);comp1574584_c0_seq1(K09671);comp1787065_c0_seq1(K07966);comp2003178_c0_seq1(K09664);comp207286_c0_seq1(K09664);comp24404_c0_seq1(K01022);comp34704_c0_seq1(K00741);comp567514_c0_seq1(K00741);comp61364_c0_seq1(K07968);comp61364_c0_seq2(K07968);comp65953_c0_seq1(K09664);comp65953_c0_seq2(K09664);comp74264_c0_seq1(K03368);comp74264_c0_seq2(K03368);comp74264_c0_seq3(K03368)…
path:ko03430	Mismatch repair	45	ko03430.png	comp33075_c0_seq1(K10739);comp33075_c0_seq2(K10739);comp34097_c0_seq1(K03111);comp36017_c0_seq1(K10756);comp36422_c0_seq1(K10755);comp37382_c0_seq1(K10756);comp497395_c0_seq1(K08739);comp510404_c0_seq1(K08739);comp56791_c0_seq1(K10754);comp62030_c0_seq1(K08735);comp70527_c0_seq1(K10746);comp70527_c0_seq2(K10746);comp70527_c0_seq3(K10746);comp72565_c0_seq1(K10740);comp79244_c1_seq1(K10858);comp792…
path:ko04320	Dorso-ventral axis formation	45	ko04320.png	comp1190622_c0_seq1(K02599);comp1417860_c0_seq1(K02599);comp33055_c0_seq1(K07827);comp40696_c0_seq1(K02184);comp59315_c3_seq1(K04364);comp633451_c0_seq1(K02599);comp635148_c0_seq1(K02184);comp720550_c0_seq1(K02184);comp72268_c2_seq1(K04371);comp726654_c0_seq1(K02599);comp72970_c0_seq1(K02678);comp72992_c1_seq1(K02599);comp74564_c0_seq1(K04368);comp74564_c1_seq1(K04368);comp75621_c0_seq1(K04361);c…
path:ko00860	Porphyrin and chlorophyll metabolism	47	ko00860.png	comp1020430_c0_seq1(K00522);comp1107163_c0_seq1(K00522);comp32933_c0_seq1(K00522);comp33011_c0_seq1(K01772);comp33283_c0_seq1(K00214);comp33283_c0_seq2(K00214);comp33715_c0_seq1(K00643);comp360692_c0_seq1(K00699);comp36615_c0_seq1(K00643);comp36615_c0_seq2(K00643);comp402485_c0_seq1(K00522);comp57803_c0_seq1(K01599);comp58298_c0_seq1(K05901);comp58861_c0_seq1(K01195);comp58998_c0_seq1(K00231);com…
path:ko00120	Primary bile acid biosynthesis	47	ko00120.png	comp11102_c0_seq1(K07430);comp1141792_c0_seq1(K10223);comp114789_c0_seq1(K10214);comp12250_c0_seq1(K07430);comp131592_c0_seq1(K00489);comp3372_c0_seq1(K08764);comp4401_c0_seq1(K07430);comp45637_c0_seq1(K07440);comp51091_c0_seq1(K07439);comp52209_c0_seq1(K07430);comp52412_c0_seq1(K08764);comp58070_c0_seq1(K12408);comp60374_c0_seq1(K07430);comp61289_c0_seq1(K07440);comp64829_c0_seq1(K10223);comp661…
path:ko04950	Maturity onset diabetes of the young	48	ko04950.png	comp1310144_c0_seq1(K08026);comp25122_c0_seq1(K08027);comp30367_c0_seq1(K08040);comp358780_c0_seq1(K08035);comp370193_c0_seq1(K08030);comp389439_c0_seq1(K08035);comp39513_c0_seq1(K08039);comp41144_c0_seq1(K08027);comp45926_c0_seq1(K08037);comp51549_c0_seq1(K08027);comp52579_c0_seq1(K06054);comp55174_c0_seq1(K07292);comp55174_c0_seq2(K07292);comp55503_c0_seq1(K06054);comp63309_c0_seq2(K08029);comp…
path:ko00020	Citrate cycle (TCA cycle)	48	ko00020.png	comp1392920_c0_seq1(K01647);comp1420404_c0_seq1(K00030);comp1562553_c0_seq1(K01610);comp1982106_c0_seq1(K01610);comp2695519_c0_seq1(K01647);comp32509_c0_seq1(K00164);comp32935_c0_seq1(K00031);comp33307_c0_seq1(K01647);comp33736_c0_seq1(K00162);comp36231_c0_seq1(K01679);comp36231_c0_seq2(K01679);comp36289_c0_seq1(K00234);comp49377_c0_seq1(K01596);comp58170_c0_seq1(K00161);comp58170_c0_seq2(K00161)…
path:ko00563	Glycosylphosphatidylinositol(GPI)-anchor biosynthesis	49	ko00563.png	comp16171_c0_seq1(K05288);comp27115_c0_seq1(K07542);comp317081_c0_seq1(K05284);comp31942_c0_seq1(K05286);comp33302_c0_seq2(K05293);comp42035_c0_seq1(K05294);comp51248_c0_seq1(K05310);comp51248_c0_seq2(K05310);comp55655_c0_seq1(K05294);comp55655_c0_seq2(K05294);comp57734_c0_seq1(K03858);comp59621_c0_seq1(K08098);comp61312_c0_seq1(K03857);comp61312_c0_seq2(K03857);comp61312_c0_seq3(K03857);comp6131…
path:ko04742	Taste transduction	49	ko04742.png	comp1082878_c0_seq1(K04824);comp1097238_c0_seq1(K04626);comp1206817_c0_seq1(K08474);comp1237647_c0_seq1(K04849);comp12851_c0_seq1(K04849);comp1403646_c0_seq1(K04849);comp1417066_c0_seq1(K04885);comp1426881_c0_seq1(K04885);comp1792098_c0_seq1(K04849);comp20491_c0_seq1(K04626);comp25846_c0_seq1(K04632);comp32892_c0_seq1(K04536);comp33352_c0_seq1(K04345);comp33352_c0_seq2(K04345);comp35427_c0_seq1(K…
path:ko00565	Ether lipid metabolism	49	ko00565.png	comp1066470_c0_seq1(K01047);comp25069_c0_seq1(K14621);comp319953_c0_seq1(K01080);comp392461_c0_seq1(K00993);comp552625_c0_seq1(K01047);comp55499_c0_seq1(K13510);comp56708_c0_seq1(K01080);comp59828_c0_seq1(K01062);comp59828_c0_seq2(K01062);comp70010_c0_seq1(K01047);comp71720_c0_seq1(K01062);comp71793_c0_seq1(K13644);comp724962_c0_seq1(K01115);comp73372_c0_seq1(K00803);comp77085_c0_seq1(K01047);com…
path:ko03050	Proteasome	50	ko03050.png	comp300598_c0_seq1(K02740);comp32842_c0_seq1(K03062);comp32865_c0_seq1(K02739);comp32920_c0_seq1(K03037);comp32922_c0_seq1(K03031);comp33045_c0_seq1(K02728);comp33047_c0_seq1(K02726);comp33213_c0_seq1(K02729);comp33213_c0_seq2(K02729);comp33238_c0_seq1(K03032);comp33368_c0_seq1(K03035);comp334605_c0_seq1(K02741);comp57989_c0_seq1(K03030);comp58201_c0_seq1(K06696);comp58213_c0_seq1(K02740);comp584…
path:ko00030	Pentose phosphate pathway	50	ko00030.png	comp1007049_c0_seq1(K00850);comp1113130_c0_seq1(K03841);comp1432843_c0_seq1(K01623);comp171341_c0_seq1(K00852);comp18462_c0_seq1(K00033);comp1856591_c0_seq1(K01624);comp2140610_c0_seq1(K01623);comp25656_c0_seq1(K00850);comp32874_c0_seq1(K01810);comp33114_c0_seq1(K03841);comp33144_c0_seq1(K01057);comp36269_c0_seq1(K01807);comp530961_c0_seq1(K00850);comp57812_c1_seq1(K00615);comp58116_c0_seq1(K0178…
path:ko00770	Pantothenate and CoA biosynthesis	50	ko00770.png	comp1109077_c0_seq1(K01513);comp112448_c0_seq1(K09680);comp132490_c0_seq1(K06133);comp32312_c0_seq1(K01598);comp452495_c0_seq1(K09680);comp57821_c0_seq1(K01431);comp64383_c0_seq1(K01598);comp64383_c0_seq2(K01598);comp69273_c0_seq1(K01922);comp69273_c0_seq2(K01922);comp81375_c0_seq1(K08069);comp81375_c0_seq2(K08069);comp82604_c0_seq1(K09680);comp82604_c0_seq2(K09680);comp82604_c0_seq3(K09680);comp…
path:ko00270	Cysteine and methionine metabolism	50	ko00270.png	comp106576_c0_seq1(K01758);comp1079725_c0_seq1(K00789);comp1198236_c0_seq1(K00558);comp15946_c0_seq1(K00558);comp32726_c0_seq1(K00815);comp32829_c0_seq1(K00558);comp33744_c0_seq1(K00456);comp33850_c1_seq1(K00802);comp36516_c0_seq1(K08963);comp36685_c0_seq1(K01011);comp516_c0_seq1(K00558);comp58313_c0_seq1(K00016);comp58655_c0_seq1(K01251);comp587534_c0_seq1(K14454);comp59059_c0_seq1(K01011);comp6…
path:ko00512	Mucin type O-Glycan biosynthesis	51	ko00512.png	comp104408_c0_seq1(K00710);comp26151_c0_seq1(K00710);comp30705_c0_seq1(K00710);comp32569_c0_seq1(K00710);comp33507_c0_seq1(K00710);comp41878_c0_seq1(K09653);comp50642_c0_seq1(K00710);comp53297_c0_seq1(K00710);comp53297_c0_seq2(K00710);comp58323_c0_seq1(K00710);comp58323_c0_seq2(K00710);comp61973_c0_seq1(K00710);comp62491_c0_seq1(K00727);comp62491_c0_seq2(K00727);comp70950_c0_seq1(K00710);comp7095…
path:ko00630	Glyoxylate and dicarboxylate metabolism	51	ko00630.png	comp1380781_c0_seq1(K03781);comp1392920_c0_seq1(K01647);comp1762138_c0_seq1(K01915);comp2372294_c0_seq1(K01915);comp2695519_c0_seq1(K01647);comp31863_c0_seq1(K01432);comp31863_c0_seq2(K01432);comp33307_c0_seq1(K01647);comp56603_c0_seq1(K01816);comp58964_c1_seq1(K01681);comp59068_c0_seq1(K00626);comp72724_c0_seq1(K02437);comp73221_c0_seq1(K00049);comp73331_c0_seq1(K01847);comp73331_c0_seq2(K01847)…
path:ko05332	Graft-versus-host disease	52	ko05332.png	comp100050_c0_seq1(K06751);comp30129_c0_seq1(K04389);comp33390_c0_seq1(K06470);comp358821_c0_seq1(K10784);comp38134_c0_seq1(K03156);comp52490_c0_seq1(K05412);comp52784_c0_seq1(K04389);comp52784_c0_seq2(K04389);comp55044_c0_seq1(K01353);comp55044_c0_seq2(K01353);comp68507_c0_seq1(K05405);comp78769_c0_seq1(K10784);comp87763_c0_seq1(K04390);comp88755_c0_seq1(K10784);comp88755_c0_seq2(K10784);comp894…
path:ko03030	DNA replication	54	ko03030.png	comp1617486_c0_seq1(K10742);comp32608_c0_seq1(K02212);comp33075_c0_seq1(K10739);comp33075_c0_seq2(K10739);comp34097_c0_seq1(K03111);comp34689_c0_seq1(K02325);comp36017_c0_seq1(K10756);comp36422_c0_seq1(K10755);comp37382_c0_seq1(K10756);comp56791_c0_seq1(K10754);comp58102_c0_seq1(K03506);comp58855_c0_seq1(K02541);comp60937_c0_seq1(K02321);comp60937_c0_seq2(K02321);comp69055_c0_seq1(K02320);comp690…
path:ko00410	beta-Alanine metabolism	54	ko00410.png	comp112138_c0_seq1(K00276);comp1408083_c0_seq1(K14755);comp1461226_c0_seq1(K00128);comp2014565_c0_seq1(K00128);comp32888_c0_seq1(K07511);comp32891_c0_seq1(K00149);comp33206_c0_seq1(K08660);comp33850_c1_seq1(K00802);comp35987_c0_seq1(K00249);comp57200_c0_seq1(K07514);comp57200_c0_seq2(K07514);comp57821_c0_seq1(K01431);comp57949_c0_seq1(K07515);comp58632_c0_seq1(K05604);comp618786_c0_seq1(K14755);c…
path:ko00601	Glycosphingolipid biosynthesis - lacto and neolacto series	54	ko00601.png	comp1069722_c0_seq1(K00742);comp1787065_c0_seq1(K07966);comp1974394_c0_seq1(K07632);comp34704_c0_seq1(K00741);comp489563_c0_seq1(K00742);comp53652_c0_seq1(K03663);comp53652_c0_seq2(K03663);comp54087_c0_seq1(K07820);comp55899_c0_seq1(K00709);comp55899_c0_seq2(K00709);comp567514_c0_seq1(K00741);comp61364_c0_seq1(K07968);comp61364_c0_seq2(K07968);comp70046_c0_seq1(K07820);comp74039_c0_seq1(K03371);c…
path:ko00260	Glycine, serine and threonine metabolism	55	ko00260.png	comp106576_c0_seq1(K01758);comp1072584_c0_seq1(K15789);comp1080339_c0_seq1(K00108);comp109613_c0_seq1(K00281);comp112138_c0_seq1(K00276);comp1644095_c0_seq1(K00108);comp2663191_c0_seq1(K00108);comp33715_c0_seq1(K00643);comp36615_c0_seq1(K00643);comp36615_c0_seq2(K00643);comp41900_c0_seq1(K00613);comp50774_c0_seq1(K00273);comp58182_c0_seq1(K00058);comp58566_c0_seq1(K15789);comp60736_c0_seq1(K01752…
path:ko00640	Propanoate metabolism	56	ko00640.png	comp1461226_c0_seq1(K00128);comp2014565_c0_seq1(K00128);comp32888_c0_seq1(K07511);comp32891_c0_seq1(K00149);comp33505_c0_seq1(K01908);comp35987_c0_seq1(K00249);comp480359_c0_seq1(K01895);comp57200_c0_seq1(K07514);comp57200_c0_seq2(K07514);comp57949_c0_seq1(K07515);comp58313_c0_seq1(K00016);comp59068_c0_seq1(K00626);comp59204_c0_seq1(K01900);comp72412_c0_seq1(K00128);comp73331_c0_seq1(K01847);comp…
path:ko00340	Histidine metabolism	56	ko00340.png	comp102972_c0_seq1(K01468);comp103160_c0_seq1(K01590);comp1258859_c0_seq1(K01437);comp1408083_c0_seq1(K14755);comp1461226_c0_seq1(K00128);comp2014565_c0_seq1(K00128);comp32891_c0_seq1(K00149);comp33206_c0_seq1(K08660);comp33280_c0_seq1(K01437);comp33280_c0_seq2(K01437);comp37384_c0_seq1(K01745);comp393279_c0_seq1(K01593);comp56693_c0_seq1(K00599);comp56693_c0_seq2(K00599);comp58632_c0_seq1(K05604…
path:ko00380	Tryptophan metabolism	57	ko00380.png	comp1380781_c0_seq1(K03781);comp1461226_c0_seq1(K00128);comp2014565_c0_seq1(K00128);comp31863_c0_seq1(K01432);comp31863_c0_seq2(K01432);comp31953_c0_seq1(K03392);comp32509_c0_seq1(K00164);comp32888_c0_seq1(K07511);comp32891_c0_seq1(K00149);comp32928_c0_seq1(K00022);comp393279_c0_seq1(K01593);comp42191_c0_seq1(K07410);comp52700_c0_seq1(K00157);comp57200_c0_seq1(K07514);comp57200_c0_seq2(K07514);co…
path:ko00350	Tyrosine metabolism	57	ko00350.png	comp112138_c0_seq1(K00276);comp1125962_c0_seq1(K00501);comp11595_c0_seq1(K01827);comp11595_c0_seq2(K01827);comp1248723_c0_seq1(K00553);comp1373729_c0_seq1(K01827);comp32726_c0_seq1(K00815);comp32794_c0_seq1(K13951);comp32944_c0_seq1(K00457);comp33798_c0_seq1(K13951);comp393279_c0_seq1(K01593);comp45889_c0_seq1(K00506);comp52700_c0_seq1(K00157);comp55800_c0_seq2(K13951);comp56641_c0_seq1(K01555);c…
path:ko05020	Prion diseases	58	ko05020.png	comp31821_c0_seq1(K06491);comp31821_c0_seq2(K06491);comp33080_c0_seq1(K04000);comp33352_c0_seq1(K04345);comp33352_c0_seq2(K04345);comp33564_c0_seq1(K09203);comp33727_c0_seq1(K09553);comp33829_c0_seq1(K04369);comp35427_c0_seq1(K04345);comp40665_c0_seq1(K09203);comp57446_c0_seq1(K03995);comp57759_c0_seq1(K05635);comp58304_c0_seq1(K09490);comp590687_c0_seq1(K06491);comp61138_c0_seq1(K05703);comp6654…
path:ko00052	Galactose metabolism	58	ko00052.png	comp1007049_c0_seq1(K00850);comp1221076_c0_seq1(K01189);comp1234153_c0_seq1(K01187);comp1787065_c0_seq1(K07966);comp25656_c0_seq1(K00850);comp33553_c0_seq1(K01187);comp41379_c0_seq1(K12317);comp473132_c0_seq1(K01189);comp49179_c0_seq1(K12317);comp530961_c0_seq1(K00850);comp551742_c0_seq1(K12047);comp57704_c0_seq1(K00965);comp57704_c0_seq2(K00965);comp59309_c0_seq1(K00844);comp61663_c0_seq1(K01784…
path:ko00140	Steroid hormone biosynthesis	58	ko00140.png	comp11102_c0_seq1(K07430);comp12250_c0_seq1(K07430);comp131592_c0_seq1(K00489);comp1399202_c0_seq1(K00070);comp3121_c0_seq1(K07434);comp360692_c0_seq1(K00699);comp36460_c0_seq1(K13369);comp37341_c0_seq1(K07424);comp42191_c0_seq1(K07410);comp4401_c0_seq1(K07430);comp47581_c0_seq1(K12344);comp52209_c0_seq1(K07430);comp58452_c0_seq1(K07408);comp586180_c0_seq1(K07434);comp60287_c0_seq1(K01015);comp60…
path:ko04740	Olfactory transduction	61	ko04740.png	comp1192349_c0_seq1(K04950);comp2198_c0_seq1(K02183);comp33352_c0_seq1(K04345);comp33352_c0_seq2(K04345);comp35427_c0_seq1(K04345);comp57167_c0_seq1(K04950);comp57167_c0_seq2(K04950);comp57167_c0_seq3(K04950);comp58407_c1_seq1(K02183);comp58788_c0_seq1(K07376);comp58788_c0_seq2(K07376);comp63580_c0_seq1(K07376);comp63580_c0_seq2(K07376);comp638007_c0_seq1(K04257);comp68806_c0_seq2(K04257);comp688…
path:ko00590	Arachidonic acid metabolism	62	ko00590.png	comp103196_c0_seq1(K00509);comp1066470_c0_seq1(K01047);comp146014_c0_seq1(K07413);comp2050689_c0_seq1(K08022);comp2079211_c0_seq1(K00681);comp211290_c0_seq1(K15729);comp25069_c0_seq1(K14621);comp33135_c0_seq1(K01254);comp348681_c0_seq1(K01831);comp36010_c0_seq1(K15717);comp391528_c0_seq1(K07412);comp514370_c0_seq1(K00681);comp552625_c0_seq1(K01047);comp58844_c0_seq1(K08726);comp66075_c1_seq1(K004…
path:ko04130	SNARE interactions in vesicular transport	64	ko04130.png	comp110809_c0_seq1(K08498);comp114966_c0_seq1(K08497);comp1265992_c0_seq1(K08486);comp129486_c0_seq1(K08508);comp151061_c0_seq1(K13504);comp31721_c0_seq1(K08510);comp31926_c0_seq1(K08509);comp32823_c0_seq1(K08509);comp32832_c0_seq1(K08492);comp33218_c0_seq1(K08508);comp35747_c0_seq1(K08486);comp36085_c0_seq1(K08488);comp53168_c0_seq1(K08512);comp53168_c0_seq2(K08512);comp55722_c0_seq1(K04560);com…
path:ko00280	Valine, leucine and isoleucine degradation	65	ko00280.png	comp114318_c0_seq1(K00166);comp1461226_c0_seq1(K00128);comp1783338_c0_seq1(K00020);comp2014565_c0_seq1(K00128);comp32826_c0_seq1(K00167);comp32888_c0_seq1(K07511);comp32891_c0_seq1(K00149);comp32928_c0_seq1(K00022);comp33802_c0_seq1(K01968);comp35987_c0_seq1(K00249);comp509634_c0_seq1(K01969);comp52700_c0_seq1(K00157);comp56727_c0_seq1(K01027);comp57200_c0_seq1(K07514);comp57200_c0_seq2(K07514);c…
path:ko04710	Circadian rhythm	66	ko04710.png	comp102370_c0_seq1(K03362);comp1046370_c0_seq1(K07200);comp1705934_c0_seq1(K08533);comp25721_c0_seq1(K07198);comp32664_c0_seq1(K10269);comp33042_c0_seq1(K03868);comp39609_c0_seq1(K08533);comp57679_c0_seq1(K07199);comp57679_c0_seq2(K07199);comp71734_c0_seq2(K08959);comp71734_c0_seq3(K08959);comp75622_c0_seq1(K03094);comp76668_c0_seq2(K02296);comp76668_c0_seq4(K02296);comp77135_c0_seq1(K02633);comp…
path:ko00620	Pyruvate metabolism	67	ko00620.png	comp1461226_c0_seq1(K00128);comp150641_c0_seq1(K00029);comp1562553_c0_seq1(K01610);comp1982106_c0_seq1(K01610);comp2014565_c0_seq1(K00128);comp32891_c0_seq1(K00149);comp33736_c0_seq1(K00162);comp480359_c0_seq1(K01895);comp49377_c0_seq1(K01596);comp52940_c0_seq1(K00029);comp53756_c0_seq1(K01512);comp58170_c0_seq1(K00161);comp58170_c0_seq2(K00161);comp58228_c0_seq1(K00873);comp58279_c0_seq1(K00873)…
path:ko04913	Ovarian steroidogenesis	67	ko04913.png	comp1203213_c0_seq1(K08045);comp1228909_c0_seq1(K04247);comp1399202_c0_seq1(K00070);comp1621343_c0_seq1(K04247);comp236104_c0_seq1(K08522);comp25846_c0_seq1(K04632);comp30199_c0_seq1(K04527);comp3121_c0_seq1(K07434);comp33352_c0_seq1(K04345);comp33352_c0_seq2(K04345);comp35427_c0_seq1(K04345);comp38445_c0_seq1(K05459);comp38963_c0_seq1(K08044);comp42191_c0_seq1(K07410);comp43120_c0_seq1(K08045);c…
path:ko00970	Aminoacyl-tRNA biosynthesis	68	ko00970.png	comp111150_c0_seq1(K01867);comp118753_c0_seq1(K00604);comp12150_c0_seq1(K01873);comp26013_c0_seq1(K01892);comp28396_c0_seq1(K10837);comp32625_c0_seq1(K01872);comp33452_c0_seq1(K01887);comp52847_c0_seq1(K03341);comp52847_c0_seq2(K03341);comp56823_c0_seq1(K01883);comp56823_c0_seq2(K01883);comp57237_c0_seq1(K01866);comp57866_c0_seq1(K01866);comp57881_c0_seq1(K01890);comp58221_c0_seq1(K01876);comp600…
path:ko04940	Type I diabetes mellitus	69	ko04940.png	comp100050_c0_seq1(K06751);comp30129_c0_seq1(K04389);comp33390_c0_seq1(K06470);comp34017_c0_seq1(K05468);comp358821_c0_seq1(K10784);comp38134_c0_seq1(K03156);comp52490_c0_seq1(K05412);comp52784_c0_seq1(K04389);comp52784_c0_seq2(K04389);comp55044_c0_seq1(K01353);comp55044_c0_seq2(K01353);comp78002_c0_seq1(K05425);comp78067_c0_seq1(K01580);comp78769_c0_seq1(K10784);comp79532_c0_seq1(K07817);comp795…
path:ko00983	Drug metabolism - other enzymes	69	ko00983.png	comp1080159_c0_seq1(K00106);comp1158437_c0_seq1(K00106);comp1222287_c0_seq1(K00106);comp1375433_c0_seq1(K00106);comp32287_c0_seq1(K00758);comp32591_c0_seq1(K01519);comp32591_c0_seq2(K01519);comp32602_c0_seq1(K07411);comp33212_c0_seq1(K03927);comp33262_c0_seq1(K01951);comp360692_c0_seq1(K00699);comp36207_c0_seq1(K03927);comp37341_c0_seq1(K07424);comp387152_c0_seq1(K00757);comp57821_c0_seq1(K01431)…
path:ko05310	Asthma	71	ko05310.png	comp233369_c0_seq1(K06856);comp358821_c0_seq1(K10784);comp38134_c0_seq1(K03156);comp57280_c0_seq1(K03160);comp57280_c0_seq2(K03160);comp61273_c0_seq1(K03161);comp61273_c0_seq2(K03161);comp77997_c0_seq1(K06856);comp78769_c0_seq1(K10784);comp78805_c0_seq1(K06856);comp79423_c0_seq1(K06856);comp79469_c0_seq1(K03160);comp79628_c0_seq1(K06856);comp80325_c0_seq1(K06856);comp82718_c0_seq1(K06856);comp838…
path:ko00500	Starch and sucrose metabolism	71	ko00500.png	comp1109077_c0_seq1(K01513);comp1234153_c0_seq1(K01187);comp1384196_c0_seq1(K14756);comp1386026_c0_seq1(K00688);comp1801492_c0_seq1(K00688);comp2004022_c0_seq1(K00688);comp29961_c0_seq1(K00693);comp32874_c0_seq1(K01810);comp33553_c0_seq1(K01187);comp360692_c0_seq1(K00699);comp41379_c0_seq1(K12317);comp49179_c0_seq1(K12317);comp551742_c0_seq1(K12047);comp56457_c1_seq1(K08678);comp56457_c1_seq2(K08…
path:ko05143	African trypanosomiasis	72	ko05143.png	comp100670_c0_seq1(K04729);comp233369_c0_seq1(K06856);comp2661_c0_seq1(K02677);comp30129_c0_seq1(K04389);comp32963_c0_seq1(K13823);comp38134_c0_seq1(K03156);comp38852_c0_seq1(K05858);comp38852_c0_seq2(K05858);comp482659_c0_seq1(K05858);comp52784_c0_seq1(K04389);comp52784_c0_seq2(K04389);comp54680_c0_seq1(K05858);comp54680_c0_seq2(K05858);comp58346_c0_seq1(K13822);comp595300_c0_seq1(K05858);comp68…
path:ko03020	RNA polymerase	73	ko03020.png	comp120761_c0_seq1(K03007);comp31489_c0_seq1(K03021);comp32772_c0_seq1(K03020);comp33674_c0_seq1(K03006);comp33801_c0_seq1(K03013);comp36054_c0_seq1(K03017);comp36054_c0_seq2(K03017);comp57325_c0_seq1(K03000);comp58153_c0_seq1(K03014);comp58608_c0_seq1(K03016);comp59041_c0_seq1(K03005);comp61122_c0_seq1(K03006);comp61226_c0_seq1(K03010);comp72338_c0_seq1(K03024);comp72338_c0_seq2(K03024);comp7257…
path:ko04745	Phototransduction - fly	75	ko04745.png	comp1096276_c0_seq1(K08834);comp1263231_c0_seq1(K08834);comp2198_c0_seq1(K02183);comp2661_c0_seq1(K02677);comp33000_c0_seq1(K05692);comp38852_c0_seq1(K05858);comp38852_c0_seq2(K05858);comp388602_c0_seq1(K04958);comp482659_c0_seq1(K05858);comp49634_c0_seq1(K05692);comp524684_c0_seq1(K13806);comp54680_c0_seq1(K05858);comp54680_c0_seq2(K05858);comp5672_c0_seq1(K08834);comp5672_c0_seq2(K08834);comp58…
path:ko00250	Alanine, aspartate and glutamate metabolism	75	ko00250.png	comp102136_c0_seq1(K01953);comp1258859_c0_seq1(K01437);comp1762138_c0_seq1(K01915);comp2372294_c0_seq1(K01915);comp31908_c0_seq1(K01939);comp31908_c0_seq2(K01939);comp32545_c0_seq1(K00139);comp32621_c0_seq1(K13566);comp32621_c0_seq2(K13566);comp33280_c0_seq1(K01437);comp33280_c0_seq2(K01437);comp33863_c0_seq1(K01755);comp48694_c0_seq1(K01425);comp52855_c0_seq1(K00294);comp5349_c0_seq1(K01939);com…
path:ko00680	Methane metabolism	76	ko00680.png	comp1007049_c0_seq1(K00850);comp1113130_c0_seq1(K03841);comp1380781_c0_seq1(K03781);comp1432843_c0_seq1(K01623);comp1856591_c0_seq1(K01624);comp2140610_c0_seq1(K01623);comp2213494_c0_seq1(K00430);comp2501164_c0_seq1(K00430);comp25656_c0_seq1(K00850);comp32885_c0_seq1(K01689);comp33012_c0_seq1(K01689);comp33114_c0_seq1(K03841);comp33239_c0_seq1(K01689);comp36604_c0_seq1(K01689);comp36604_c0_seq2(K…
path:ko03410	Base excision repair	77	ko03410.png	comp1967090_c0_seq1(K10802);comp34689_c0_seq1(K02325);comp46880_c0_seq1(K10801);comp52239_c0_seq1(K03652);comp53982_c0_seq1(K03649);comp53982_c0_seq2(K03649);comp53982_c0_seq3(K03649);comp53982_c0_seq4(K03649);comp53991_c0_seq1(K10568);comp53991_c0_seq2(K10568);comp57489_c0_seq1(K02330);comp57923_c0_seq1(K10802);comp58102_c0_seq1(K03506);comp59312_c0_seq1(K10798);comp60090_c0_seq2(K10772);comp710…
path:ko00480	Glutathione metabolism	77	ko00480.png	comp1070599_c0_seq1(K00799);comp107401_c0_seq1(K00799);comp1117569_c0_seq1(K11140);comp1193722_c0_seq1(K11140);comp1399533_c0_seq1(K11140);comp1691297_c0_seq1(K01581);comp1761348_c0_seq1(K00799);comp1831040_c0_seq1(K11140);comp18462_c0_seq1(K00033);comp2079211_c0_seq1(K00681);comp26024_c0_seq1(K00682);comp2777770_c0_seq1(K00799);comp27955_c0_seq1(K11140);comp32935_c0_seq1(K00031);comp32972_c0_seq…
path:ko04978	Mineral absorption	77	ko04978.png	comp1020430_c0_seq1(K00522);comp1061185_c0_seq1(K14688);comp1107163_c0_seq1(K00522);comp1397994_c0_seq1(K01540);comp1408857_c0_seq1(K04975);comp1441141_c0_seq1(K04975);comp1727526_c0_seq1(K04975);comp29324_c0_seq1(K01539);comp32933_c0_seq1(K00522);comp33384_c0_seq1(K01539);comp33384_c1_seq1(K01539);comp36103_c0_seq1(K14736);comp36103_c0_seq2(K14736);comp402485_c0_seq1(K00522);comp445929_c0_seq1(K…
path:ko05033	Nicotine addiction	79	ko05033.png	comp1069678_c0_seq1(K04809);comp1237647_c0_seq1(K04849);comp126400_c0_seq1(K05199);comp12851_c0_seq1(K04849);comp1403646_c0_seq1(K04849);comp1754879_c0_seq1(K04809);comp1792098_c0_seq1(K04849);comp1891305_c0_seq1(K05211);comp2193_c0_seq1(K05212);comp2193_c0_seq2(K05212);comp2636459_c0_seq1(K05186);comp30369_c0_seq1(K05181);comp3150_c0_seq1(K05212);comp318202_c0_seq1(K05175);comp31888_c0_seq1(K051…
path:ko04960	Aldosterone-regulated sodium reabsorption	81	ko04960.png	comp1082878_c0_seq1(K04824);comp1123885_c0_seq1(K02649);comp1397994_c0_seq1(K01540);comp2661_c0_seq1(K02677);comp26795_c0_seq1(K08555);comp26795_c0_seq2(K08555);comp29324_c0_seq1(K01539);comp30199_c0_seq1(K04527);comp31615_c0_seq1(K13358);comp31856_c0_seq1(K02649);comp33055_c0_seq1(K07827);comp33384_c0_seq1(K01539);comp33384_c1_seq1(K01539);comp38445_c0_seq1(K05459);comp419325_c0_seq1(K02649);com…
path:ko00514	Other types of O-glycan biosynthesis	82	ko00514.png	comp1787065_c0_seq1(K07966);comp1974394_c0_seq1(K07632);comp28939_c0_seq1(K00735);comp34911_c0_seq1(K10157);comp34911_c0_seq2(K00735);comp352589_c0_seq1(K13676);comp39596_c0_seq1(K11703);comp45580_c0_seq1(K00728);comp502851_c0_seq1(K11703);comp50624_c0_seq1(K13676);comp53652_c0_seq1(K03663);comp53652_c0_seq2(K03663);comp54958_c0_seq1(K00779);comp61364_c0_seq1(K07968);comp61364_c0_seq2(K07968);com…
path:ko03440	Homologous recombination	82	ko03440.png	comp115232_c0_seq1(K10870);comp1224032_c0_seq1(K08775);comp1373519_c0_seq1(K08775);comp1385085_c0_seq1(K08775);comp2109544_c0_seq1(K08775);comp22212_c0_seq1(K08775);comp24193_c0_seq1(K08775);comp24193_c1_seq1(K08775);comp33075_c0_seq1(K10739);comp33075_c0_seq2(K10739);comp34097_c0_seq1(K03111);comp43082_c0_seq1(K08775);comp56146_c0_seq1(K10880);comp56146_c0_seq2(K10880);comp56782_c0_seq1(K08775);…
path:ko05330	Allograft rejection	86	ko05330.png	comp100050_c0_seq1(K06751);comp233369_c0_seq1(K06856);comp30129_c0_seq1(K04389);comp33390_c0_seq1(K06470);comp358821_c0_seq1(K10784);comp38134_c0_seq1(K03156);comp52490_c0_seq1(K05412);comp52784_c0_seq1(K04389);comp52784_c0_seq2(K04389);comp55044_c0_seq1(K01353);comp55044_c0_seq2(K01353);comp57280_c0_seq1(K03160);comp57280_c0_seq2(K03160);comp61273_c0_seq1(K03161);comp61273_c0_seq2(K03161);comp77…
path:ko00071	Fatty acid metabolism	88	ko00071.png	comp1461226_c0_seq1(K00128);comp2014565_c0_seq1(K00128);comp32556_c0_seq1(K15013);comp32794_c0_seq1(K13951);comp32888_c0_seq1(K07511);comp32891_c0_seq1(K00149);comp32928_c0_seq1(K00022);comp33798_c0_seq1(K13951);comp35987_c0_seq1(K00249);comp36073_c0_seq1(K15013);comp430361_c0_seq1(K15013);comp54781_c0_seq1(K15013);comp54781_c0_seq2(K15013);comp55800_c0_seq2(K13951);comp56786_c0_seq1(K13951);comp…
path:ko00051	Fructose and mannose metabolism	89	ko00051.png	comp100228_c0_seq1(K01840);comp1007049_c0_seq1(K00850);comp105388_c0_seq1(K00008);comp1113130_c0_seq1(K03841);comp1432843_c0_seq1(K01623);comp1856591_c0_seq1(K01624);comp2140610_c0_seq1(K01623);comp25656_c0_seq1(K00850);comp31811_c0_seq1(K01112);comp33114_c0_seq1(K03841);comp496170_c0_seq1(K01112);comp530961_c0_seq1(K00850);comp56883_c0_seq1(K01711);comp56883_c0_seq2(K01711);comp58099_c0_seq1(K01…
path:ko05204	Chemical carcinogenesis	89	ko05204.png	comp1069678_c0_seq1(K04809);comp1070599_c0_seq1(K00799);comp107401_c0_seq1(K00799);comp146014_c0_seq1(K07413);comp1754879_c0_seq1(K04809);comp1761348_c0_seq1(K00799);comp2777770_c0_seq1(K00799);comp32602_c0_seq1(K07411);comp32794_c0_seq1(K13951);comp32972_c0_seq1(K00799);comp33798_c0_seq1(K13951);comp360692_c0_seq1(K00699);comp37341_c0_seq1(K07424);comp3859965_c0_seq1(K00799);comp391528_c0_seq1(K…
path:ko00830	Retinol metabolism	90	ko00830.png	comp1017563_c0_seq1(K12664);comp146014_c0_seq1(K07413);comp2707043_c0_seq1(K09516);comp298051_c0_seq1(K11150);comp32602_c0_seq1(K07411);comp32794_c0_seq1(K13951);comp33798_c0_seq1(K13951);comp360692_c0_seq1(K00699);comp36460_c0_seq1(K13369);comp37341_c0_seq1(K07424);comp376402_c0_seq1(K11150);comp391528_c0_seq1(K07412);comp432358_c0_seq1(K00515);comp50041_c0_seq1(K11158);comp52700_c0_seq1(K00157)…
path:ko05219	Bladder cancer	90	ko05219.png	comp1313746_c0_seq1(K04357);comp17779_c0_seq1(K09389);comp32287_c0_seq1(K00758);comp32848_c0_seq1(K01403);comp33055_c0_seq1(K07827);comp33803_c0_seq1(K10030);comp33829_c0_seq1(K04369);comp49143_c0_seq1(K04366);comp49143_c0_seq2(K04366);comp55169_c0_seq1(K05448);comp55169_c0_seq2(K05448);comp57328_c0_seq1(K04365);comp57328_c0_seq2(K04365);comp57328_c0_seq3(K04365);comp59200_c0_seq1(K10030);comp687…
path:ko05320	Autoimmune thyroid disease	91	ko05320.png	comp100050_c0_seq1(K06751);comp1682735_c0_seq1(K04249);comp233369_c0_seq1(K06856);comp236104_c0_seq1(K08522);comp30129_c0_seq1(K04389);comp3027089_c0_seq1(K04249);comp30973_c0_seq1(K10809);comp30973_c0_seq2(K10809);comp33390_c0_seq1(K06470);comp358821_c0_seq1(K10784);comp484890_c0_seq1(K05251);comp52490_c0_seq1(K05412);comp52784_c0_seq1(K04389);comp52784_c0_seq2(K04389);comp55044_c0_seq1(K01353);…
path:ko00513	Various types of N-glycan biosynthesis	92	ko00513.png	comp1191621_c0_seq1(K13748);comp1787065_c0_seq1(K07966);comp2298_c0_seq1(K09657);comp2298_c1_seq1(K09657);comp32994_c0_seq1(K12666);comp32994_c0_seq2(K12666);comp33209_c0_seq1(K07151);comp56938_c0_seq1(K07432);comp57107_c0_seq1(K01230);comp586812_c0_seq1(K09657);comp59620_c0_seq1(K09672);comp61364_c0_seq1(K07968);comp61364_c0_seq2(K07968);comp65874_c0_seq1(K09672);comp68205_c0_seq1(K12669);comp68…
path:ko03420	Nucleotide excision repair	92	ko03420.png	comp107286_c0_seq1(K10843);comp108677_c0_seq1(K06634);comp32714_c0_seq1(K10610);comp33042_c0_seq1(K03868);comp33075_c0_seq1(K10739);comp33075_c0_seq2(K10739);comp33205_c0_seq1(K10839);comp33205_c0_seq2(K10839);comp34689_c0_seq1(K02325);comp36017_c0_seq1(K10756);comp36422_c0_seq1(K10755);comp37382_c0_seq1(K10756);comp53798_c0_seq1(K03141);comp55427_c0_seq1(K03144);comp56791_c0_seq1(K10754);comp576…
path:ko04340	Hedgehog signaling pathway	93	ko04340.png	comp102370_c0_seq1(K03362);comp1048767_c0_seq1(K06225);comp1054309_c0_seq1(K00312);comp1081613_c0_seq1(K01558);comp1209373_c0_seq1(K11990);comp1216884_c0_seq1(K06233);comp1268488_c0_seq1(K06225);comp1295636_c0_seq1(K06233);comp1387153_c0_seq1(K04662);comp1403573_c0_seq1(K06230);comp1409740_c0_seq1(K00182);comp14129_c0_seq1(K06230);comp14129_c0_seq2(K06230);comp1663853_c0_seq1(K06230);comp1709217_…
path:ko04975	Fat digestion and absorption	93	ko04975.png	comp1066470_c0_seq1(K01047);comp1069836_c0_seq1(K05684);comp114490_c0_seq1(K08750);comp16854_c0_seq1(K12298);comp16854_c1_seq1(K12298);comp1841996_c0_seq1(K05641);comp25809_c0_seq1(K14463);comp319953_c0_seq1(K01080);comp35885_c0_seq1(K08751);comp45710_c0_seq1(K13509);comp45710_c0_seq2(K13509);comp45782_c0_seq1(K14457);comp46463_c0_seq1(K14461);comp5050_c0_seq1(K12298);comp552625_c0_seq1(K01047);c…
path:ko00330	Arginine and proline metabolism	94	ko00330.png	comp1003634_c0_seq1(K13241);comp103443_c0_seq1(K01480);comp107386_c0_seq1(K11394);comp1408083_c0_seq1(K14755);comp1461226_c0_seq1(K00128);comp1686598_c0_seq1(K13242);comp1689804_c0_seq1(K13242);comp1691297_c0_seq1(K01581);comp1762138_c0_seq1(K01915);comp2014565_c0_seq1(K00128);comp2154067_c0_seq1(K13242);comp2372294_c0_seq1(K01915);comp2493_c0_seq1(K00933);comp2493_c1_seq1(K00933);comp32891_c0_se…
path:ko04623	Cytosolic DNA-sensing pathway	96	ko04623.png	comp102606_c0_seq1(K02581);comp120761_c0_seq1(K03007);comp31489_c0_seq1(K03021);comp32679_c0_seq1(K07209);comp32772_c0_seq1(K03020);comp33801_c0_seq1(K03013);comp34388_c0_seq1(K12654);comp45723_c0_seq1(K05410);comp58153_c0_seq1(K03014);comp58502_c0_seq1(K12968);comp58502_c0_seq2(K12968);comp58608_c0_seq1(K03016);comp68507_c0_seq1(K05405);comp72338_c0_seq1(K03024);comp72338_c0_seq2(K03024);comp725…
path:ko00600	Sphingolipid metabolism	97	ko00600.png	comp1221076_c0_seq1(K01189);comp1380387_c0_seq1(K04714);comp156674_c0_seq1(K07553);comp31416_c0_seq1(K12352);comp31918_c0_seq1(K04710);comp31918_c0_seq2(K04710);comp319953_c0_seq1(K01080);comp372785_c0_seq1(K04715);comp473132_c0_seq1(K01189);comp513082_c0_seq1(K12357);comp55740_c0_seq1(K12349);comp56708_c0_seq1(K01080);comp57630_c0_seq1(K12357);comp58758_c0_seq1(K04718);comp58758_c1_seq1(K04718);…
path:ko05130	Pathogenic Escherichia coli infection	97	ko05130.png	comp1052772_c0_seq1(K10160);comp1199572_c0_seq1(K05757);comp140380_c0_seq1(K07374);comp1460344_c0_seq1(K07375);comp1617979_c0_seq1(K05755);comp1624537_c0_seq1(K10160);comp1633672_c0_seq1(K07375);comp32777_c0_seq1(K07375);comp32819_c0_seq1(K08007);comp32843_c0_seq1(K05719);comp32902_c0_seq1(K05757);comp33000_c0_seq1(K05692);comp33021_c0_seq1(K05754);comp33053_c0_seq1(K05757);comp34267_c0_seq1(K066…
path:ko04961	Endocrine and other factor-regulated calcium reabsorption	97	ko04961.png	comp103156_c0_seq1(K07904);comp1384196_c0_seq1(K14756);comp1397994_c0_seq1(K01540);comp1832_c0_seq1(K08550);comp25846_c0_seq1(K04632);comp2661_c0_seq1(K02677);comp29324_c0_seq1(K01539);comp33197_c0_seq1(K04646);comp33352_c0_seq1(K04345);comp33352_c0_seq2(K04345);comp33384_c0_seq1(K01539);comp33384_c1_seq1(K01539);comp35427_c0_seq1(K04345);comp38852_c0_seq1(K05858);comp38852_c0_seq2(K05858);comp43…
path:ko00520	Amino sugar and nucleotide sugar metabolism	98	ko00520.png	comp100228_c0_seq1(K01840);comp103787_c0_seq1(K00884);comp1053544_c0_seq1(K01183);comp1207617_c0_seq1(K01183);comp16357_c0_seq1(K01183);comp32874_c0_seq1(K01810);comp53690_c0_seq1(K01836);comp56457_c1_seq1(K08678);comp56457_c1_seq2(K08678);comp56883_c0_seq1(K01711);comp56883_c0_seq2(K01711);comp57704_c0_seq1(K00965);comp57704_c0_seq2(K00965);comp58488_c0_seq1(K01183);comp59174_c0_seq1(K02377);com…
path:ko00982	Drug metabolism - cytochrome P450	99	ko00982.png	comp1070599_c0_seq1(K00799);comp107401_c0_seq1(K00799);comp146014_c0_seq1(K07413);comp1751917_c0_seq1(K07414);comp1761348_c0_seq1(K00799);comp2777770_c0_seq1(K00799);comp32602_c0_seq1(K07411);comp32794_c0_seq1(K13951);comp32972_c0_seq1(K00799);comp33798_c0_seq1(K13951);comp360692_c0_seq1(K00699);comp37341_c0_seq1(K07424);comp3859965_c0_seq1(K00799);comp391528_c0_seq1(K07412);comp441978_c0_seq1(K0…
path:ko05014	Amyotrophic lateral sclerosis (ALS)	99	ko05014.png	comp100953_c0_seq1(K04574);comp1195817_c0_seq1(K04573);comp13507_c0_seq1(K08738);comp1380781_c0_seq1(K03781);comp1891305_c0_seq1(K05211);comp2193_c0_seq1(K05212);comp2193_c0_seq2(K05212);comp3150_c0_seq1(K05212);comp31913_c0_seq1(K04572);comp32798_c0_seq1(K11519);comp33431_c0_seq1(K04573);comp33712_c0_seq1(K04348);comp36791_c0_seq1(K04432);comp36791_c0_seq2(K04432);comp38134_c0_seq1(K03156);comp3…
path:ko00980	Metabolism of xenobiotics by cytochrome P450	101	ko00980.png	comp1070599_c0_seq1(K00799);comp107401_c0_seq1(K00799);comp146014_c0_seq1(K07413);comp1751917_c0_seq1(K07414);comp1761348_c0_seq1(K00799);comp2777770_c0_seq1(K00799);comp32602_c0_seq1(K07411);comp32794_c0_seq1(K13951);comp32972_c0_seq1(K00799);comp33798_c0_seq1(K13951);comp360692_c0_seq1(K00699);comp37341_c0_seq1(K07424);comp3859965_c0_seq1(K00799);comp391528_c0_seq1(K07412);comp42191_c0_seq1(K07…
path:ko04973	Carbohydrate digestion and absorption	105	ko04973.png	comp1097238_c0_seq1(K04626);comp1123885_c0_seq1(K02649);comp1253789_c0_seq1(K04851);comp1339735_c0_seq1(K04851);comp1397994_c0_seq1(K01540);comp20491_c0_seq1(K04626);comp29324_c0_seq1(K01539);comp31856_c0_seq1(K02649);comp33384_c0_seq1(K01539);comp33384_c1_seq1(K01539);comp3553_c0_seq1(K04626);comp419325_c0_seq1(K02649);comp445929_c0_seq1(K01539);comp453151_c0_seq1(K02649);comp551742_c0_seq1(K120…
path:ko00510	N-Glycan biosynthesis	105	ko00510.png	comp1191621_c0_seq1(K13748);comp1787065_c0_seq1(K07966);comp32994_c0_seq1(K12666);comp32994_c0_seq2(K12666);comp33209_c0_seq1(K07151);comp33231_c0_seq1(K00721);comp35914_c0_seq1(K00729);comp42795_c0_seq1(K01001);comp54958_c0_seq1(K00779);comp56938_c0_seq1(K07432);comp57107_c0_seq1(K01230);comp586230_c0_seq1(K01228);comp60983_c0_seq1(K01228);comp61364_c0_seq1(K07968);comp61364_c0_seq2(K07968);comp…
path:ko05030	Cocaine addiction	108	ko05030.png	comp102286_c0_seq1(K15494);comp1054152_c0_seq1(K04605);comp1125962_c0_seq1(K00501);comp1203213_c0_seq1(K08045);comp1268244_c0_seq1(K04374);comp1466535_c0_seq1(K04605);comp1891305_c0_seq1(K05211);comp2193_c0_seq1(K05212);comp2193_c0_seq2(K05212);comp25846_c0_seq1(K04632);comp28915_c0_seq1(K13765);comp3150_c0_seq1(K05212);comp32869_c0_seq1(K04630);comp33352_c0_seq1(K04345);comp33352_c0_seq2(K04345)…
path:ko05216	Thyroid cancer	109	ko05216.png	comp106285_c0_seq1(K09291);comp1459538_c0_seq1(K03176);comp33055_c0_seq1(K07827);comp33116_c0_seq1(K09289);comp33116_c0_seq2(K09289);comp33153_c0_seq1(K09292);comp33829_c0_seq1(K04369);comp33872_c0_seq1(K09288);comp43014_c0_seq1(K08525);comp55399_c0_seq1(K05126);comp55399_c0_seq2(K05126);comp57328_c0_seq1(K04365);comp57328_c0_seq2(K04365);comp57328_c0_seq3(K04365);comp63107_c0_seq1(K04490);comp69…
path:ko00010	Glycolysis / Gluconeogenesis	110	ko00010.png	comp1007049_c0_seq1(K00850);comp1113130_c0_seq1(K03841);comp1432843_c0_seq1(K01623);comp1461226_c0_seq1(K00128);comp1562553_c0_seq1(K01610);comp1856591_c0_seq1(K01624);comp1982106_c0_seq1(K01610);comp2014565_c0_seq1(K00128);comp20357_c0_seq1(K00134);comp2140610_c0_seq1(K01623);comp25656_c0_seq1(K00850);comp32794_c0_seq1(K13951);comp32874_c0_seq1(K01810);comp32885_c0_seq1(K01689);comp32891_c0_seq1…
path:ko05110	Vibrio cholerae infection	112	ko05110.png	comp1010476_c0_seq1(K02145);comp1203369_c0_seq1(K03662);comp1280378_c0_seq1(K02152);comp164160_c0_seq1(K02152);comp25846_c0_seq1(K04632);comp2661_c0_seq1(K02677);comp292373_c0_seq1(K10955);comp32637_c0_seq1(K02153);comp32637_c0_seq2(K02153);comp32909_c0_seq1(K03662);comp32913_c0_seq1(K02144);comp32984_c1_seq1(K07937);comp33000_c0_seq1(K05692);comp33185_c0_seq1(K02151);comp33352_c0_seq1(K04345);co…
path:ko01230	Biosynthesis of amino acids	112	ko01230.png	comp1007049_c0_seq1(K00850);comp106576_c0_seq1(K01758);comp1392920_c0_seq1(K01647);comp1420404_c0_seq1(K00030);comp1432843_c0_seq1(K01623);comp1762138_c0_seq1(K01915);comp1856591_c0_seq1(K01624);comp20357_c0_seq1(K00134);comp2140610_c0_seq1(K01623);comp2372294_c0_seq1(K01915);comp25656_c0_seq1(K00850);comp2695519_c0_seq1(K01647);comp32726_c0_seq1(K00815);comp32885_c0_seq1(K01689);comp32935_c0_seq…
path:ko04115	p53 signaling pathway	114	ko04115.png	comp105026_c0_seq1(K04402);comp13507_c0_seq1(K08738);comp13519_c0_seq1(K10139);comp25213_c0_seq1(K06641);comp256814_c0_seq1(K05868);comp31812_c0_seq1(K10143);comp32565_c0_seq1(K05868);comp33779_c0_seq1(K10138);comp346620_c0_seq1(K04728);comp36125_c0_seq1(K10808);comp36378_c0_seq1(K03982);comp38445_c0_seq1(K05459);comp56496_c0_seq1(K04506);comp56496_c0_seq2(K04506);comp56496_c0_seq3(K04506);comp57…
path:ko04672	Intestinal immune network for IgA production	116	ko04672.png	comp1236334_c0_seq1(K13073);comp233369_c0_seq1(K06856);comp33390_c0_seq1(K06470);comp358821_c0_seq1(K10784);comp52490_c0_seq1(K05412);comp57280_c0_seq1(K03160);comp57280_c0_seq2(K03160);comp61273_c0_seq1(K03161);comp61273_c0_seq2(K03161);comp65395_c0_seq1(K05150);comp68507_c0_seq1(K05405);comp68928_c0_seq1(K05475);comp77260_c0_seq1(K06590);comp77260_c0_seq2(K06590);comp77260_c0_seq3(K06590);comp7…
path:ko04930	Type II diabetes mellitus	116	ko04930.png	comp1076256_c0_seq1(K04850);comp1123885_c0_seq1(K02649);comp1237647_c0_seq1(K04849);comp1253789_c0_seq1(K04851);comp12851_c0_seq1(K04849);comp1339735_c0_seq1(K04851);comp1340885_c0_seq1(K04852);comp1403646_c0_seq1(K04849);comp1415602_c0_seq1(K04854);comp15828_c0_seq1(K04850);comp15828_c0_seq2(K04850);comp1792098_c0_seq1(K04849);comp28140_c0_seq1(K04696);comp30199_c0_seq1(K04527);comp30349_c0_seq1…
path:ko04730	Long-term depression	122	ko04730.png	comp102433_c0_seq1(K04534);comp1053364_c0_seq1(K12319);comp126400_c0_seq1(K05199);comp1374676_c0_seq1(K04961);comp1412479_c0_seq1(K04961);comp1674969_c0_seq1(K04578);comp25846_c0_seq1(K04632);comp2661_c0_seq1(K02677);comp32845_c0_seq1(K04382);comp32869_c0_seq1(K04630);comp33055_c0_seq1(K07827);comp33829_c0_seq1(K04369);comp38445_c0_seq1(K05459);comp38852_c0_seq1(K05858);comp38852_c0_seq2(K05858);…
path:ko05144	Malaria	124	ko05144.png	comp100670_c0_seq1(K04729);comp1052772_c0_seq1(K10160);comp1083375_c0_seq1(K04659);comp1113719_c0_seq1(K13376);comp1392463_c0_seq1(K05099);comp1421535_c0_seq1(K06496);comp1624537_c0_seq1(K10160);comp32619_c0_seq1(K06257);comp32963_c0_seq1(K13823);comp33803_c0_seq1(K10030);comp358821_c0_seq1(K10784);comp38134_c0_seq1(K03156);comp40446_c0_seq1(K06464);comp431268_c0_seq1(K06543);comp455494_c0_seq1(K…
path:ko04113	Meiosis - yeast	125	ko04113.png	comp115325_c0_seq1(K03353);comp115899_c0_seq1(K06269);comp115923_c0_seq1(K06269);comp121818_c0_seq1(K02607);comp124918_c0_seq1(K11584);comp15331_c0_seq1(K08139);comp1539014_c0_seq1(K01768);comp2134430_c0_seq1(K08139);comp25031_c0_seq1(K02608);comp32608_c0_seq1(K02212);comp32845_c0_seq1(K04382);comp33352_c0_seq1(K04345);comp33352_c0_seq2(K04345);comp33366_c0_seq1(K06269);comp33654_c0_seq1(K03363);…
path:ko04976	Bile secretion	129	ko04976.png	comp1069836_c0_seq1(K05684);comp108643_c0_seq1(K08537);comp1195636_c0_seq1(K05673);comp1203213_c0_seq1(K08045);comp131592_c0_seq1(K00489);comp1397994_c0_seq1(K01540);comp173376_c0_seq1(K08563);comp202184_c0_seq1(K14360);comp2548294_c0_seq1(K05673);comp25846_c0_seq1(K04632);comp29324_c0_seq1(K01539);comp33065_c0_seq1(K05664);comp33352_c0_seq1(K04345);comp33352_c0_seq2(K04345);comp33384_c0_seq1(K01…
path:ko05223	Non-small cell lung cancer	135	ko05223.png	comp1123885_c0_seq1(K02649);comp1313746_c0_seq1(K04357);comp17779_c0_seq1(K09389);comp2661_c0_seq1(K02677);comp31856_c0_seq1(K02649);comp33055_c0_seq1(K07827);comp33829_c0_seq1(K04369);comp419325_c0_seq1(K02649);comp43014_c0_seq1(K08525);comp453151_c0_seq1(K02649);comp461146_c0_seq1(K08015);comp49143_c0_seq1(K04366);comp49143_c0_seq2(K04366);comp553111_c0_seq1(K08528);comp55723_c0_seq1(K06276);co…
path:ko03018	RNA degradation	135	ko03018.png	comp105392_c0_seq1(K03678);comp10956_c0_seq1(K13126);comp112543_c0_seq1(K14442);comp1197181_c0_seq1(K13126);comp123965_c0_seq1(K12585);comp2062215_c0_seq1(K04043);comp2180610_c0_seq1(K04043);comp32576_c0_seq1(K03679);comp32856_c0_seq1(K12626);comp32885_c0_seq1(K01689);comp32923_c0_seq1(K12602);comp33010_c0_seq1(K04043);comp33012_c0_seq1(K01689);comp33162_c0_seq1(K12624);comp33239_c0_seq1(K01689);…
path:ko00561	Glycerolipid metabolism	135	ko00561.png	comp1221076_c0_seq1(K01189);comp1275084_c0_seq1(K00901);comp1461226_c0_seq1(K00128);comp16854_c0_seq1(K12298);comp16854_c1_seq1(K12298);comp2014565_c0_seq1(K00128);comp319953_c0_seq1(K01080);comp32872_c0_seq1(K01046);comp32891_c0_seq1(K00149);comp33618_c0_seq1(K00002);comp33735_c0_seq1(K13523);comp45710_c0_seq1(K13509);comp45710_c0_seq2(K13509);comp473132_c0_seq1(K01189);comp49201_c0_seq1(K13513)…
path:ko04330	Notch signaling pathway	135	ko04330.png	comp1190622_c0_seq1(K02599);comp1312_c0_seq1(K06065);comp13957_c0_seq1(K06051);comp1417860_c0_seq1(K02599);comp28537_c0_seq1(K06055);comp34208_c0_seq1(K06061);comp34208_c0_seq2(K06061);comp36379_c0_seq1(K06066);comp39579_c0_seq1(K06055);comp41120_c0_seq1(K06057);comp496046_c0_seq1(K06065);comp49764_c0_seq1(K06058);comp523332_c0_seq1(K06051);comp52579_c0_seq1(K06054);comp55503_c0_seq1(K06054);comp…
path:ko04350	TGF-beta signaling pathway	137	ko04350.png	comp10571_c0_seq1(K04667);comp1113719_c0_seq1(K13376);comp111643_c0_seq1(K10162);comp1387153_c0_seq1(K04662);comp1507158_c0_seq1(K04657);comp241899_c0_seq1(K04388);comp2632436_c0_seq1(K04670);comp2774813_c0_seq1(K04671);comp287656_c0_seq1(K04676);comp28940_c0_seq1(K04679);comp28940_c0_seq2(K04679);comp32616_c0_seq1(K04683);comp32616_c0_seq2(K04683);comp32845_c0_seq1(K04382);comp33042_c0_seq1(K038…
path:ko03008	Ribosome biogenesis in eukaryotes	138	ko03008.png	comp110991_c0_seq1(K03539);comp1486_c0_seq1(K14572);comp32681_c0_seq1(K11108);comp32783_c0_seq1(K14527);comp32783_c0_seq2(K14527);comp33123_c0_seq1(K14539);comp33165_c0_seq1(K14285);comp33517_c0_seq1(K12619);comp34047_c0_seq1(K12845);comp343646_c0_seq1(K14572);comp36229_c0_seq1(K14546);comp415530_c0_seq1(K14572);comp49935_c0_seq1(K14552);comp49935_c0_seq2(K14552);comp57519_c0_seq1(K06943);comp582…
path:ko02010	ABC transporters	140	ko02010.png	comp1069836_c0_seq1(K05684);comp1135417_c0_seq1(K05647);comp1195636_c0_seq1(K05673);comp1841996_c0_seq1(K05641);comp1940384_c0_seq1(K05644);comp2548294_c0_seq1(K05673);comp288945_c0_seq1(K05652);comp31297_c0_seq1(K05652);comp33065_c0_seq1(K05664);comp397149_c0_seq1(K05652);comp43834_c0_seq1(K05032);comp43834_c0_seq2(K05032);comp46435_c0_seq1(K05032);comp471616_c0_seq1(K05652);comp50597_c0_seq1(K0…
path:ko04640	Hematopoietic cell lineage	141	ko04640.png	comp100526_c0_seq1(K06450);comp102813_c0_seq1(K06263);comp104217_c0_seq1(K06260);comp1117569_c0_seq1(K11140);comp1193722_c0_seq1(K11140);comp1194348_c0_seq1(K06467);comp1253168_c0_seq1(K06467);comp13669_c0_seq1(K06448);comp1399533_c0_seq1(K11140);comp1831040_c0_seq1(K11140);comp233369_c0_seq1(K06856);comp27955_c0_seq1(K11140);comp33833_c0_seq1(K06493);comp37654_c0_seq1(K05056);comp38134_c0_seq1(K…
path:ko05134	Legionellosis	141	ko05134.png	comp100670_c0_seq1(K04729);comp1052772_c0_seq1(K10160);comp115757_c0_seq1(K03990);comp1190450_c0_seq1(K03233);comp13507_c0_seq1(K08738);comp1624537_c0_seq1(K10160);comp1709610_c0_seq1(K03233);comp1772_c0_seq1(K03283);comp1772_c1_seq1(K03283);comp18593_c0_seq1(K03283);comp1989751_c0_seq1(K03283);comp21253_c0_seq1(K03283);comp23611_c0_seq1(K03231);comp2999823_c0_seq1(K07874);comp32773_c0_seq1(K1441…
path:ko04622	RIG-I-like receptor signaling pathway	143	ko04622.png	comp102606_c0_seq1(K02581);comp14579_c0_seq1(K08601);comp32679_c0_seq1(K07209);comp33180_c0_seq1(K12656);comp33543_c0_seq1(K08336);comp33803_c0_seq1(K10030);comp34388_c0_seq1(K12654);comp34441_c0_seq1(K03174);comp38134_c0_seq1(K03156);comp45723_c0_seq1(K05410);comp48047_c0_seq1(K04441);comp57091_c0_seq1(K02373);comp57536_c0_seq1(K04398);comp57789_c0_seq1(K11594);comp57789_c0_seq2(K11594);comp5916…
path:ko04971	Gastric acid secretion	143	ko04971.png	comp1194697_c0_seq1(K05008);comp1203213_c0_seq1(K08045);comp1397994_c0_seq1(K01540);comp2198_c0_seq1(K02183);comp24085_c0_seq1(K04218);comp25846_c0_seq1(K04632);comp2661_c0_seq1(K02677);comp29324_c0_seq1(K01539);comp296483_c0_seq1(K13962);comp30222_c0_seq1(K04920);comp32819_c0_seq1(K08007);comp32869_c0_seq1(K04630);comp33352_c0_seq1(K04345);comp33352_c0_seq2(K04345);comp33384_c0_seq1(K01539);comp…
path:ko05150	Staphylococcus aureus infection	144	ko05150.png	comp115757_c0_seq1(K03990);comp1421535_c0_seq1(K06496);comp233369_c0_seq1(K06856);comp29334_c0_seq1(K04279);comp322248_c0_seq1(K04279);comp327907_c0_seq1(K03991);comp33103_c0_seq1(K03990);comp33248_c0_seq1(K03990);comp33806_c0_seq1(K03993);comp358821_c0_seq1(K10784);comp40446_c0_seq1(K06464);comp40614_c0_seq1(K01331);comp51337_c0_seq1(K06464);comp56765_c0_seq1(K03993);comp58287_c0_seq1(K01333);co…
path:ko05140	Leishmaniasis	144	ko05140.png	comp1003634_c0_seq1(K13241);comp100670_c0_seq1(K04729);comp102606_c0_seq1(K02581);comp1052772_c0_seq1(K10160);comp106633_c0_seq1(K04733);comp107915_c0_seq1(K04403);comp1113719_c0_seq1(K13376);comp115757_c0_seq1(K03990);comp1624537_c0_seq1(K10160);comp233369_c0_seq1(K06856);comp32843_c0_seq1(K05719);comp33103_c0_seq1(K03990);comp33248_c0_seq1(K03990);comp33256_c0_seq1(K11220);comp36448_c0_seq1(K08…
path:ko04150	mTOR signaling pathway	146	ko04150.png	comp112215_c0_seq1(K03259);comp1123885_c0_seq1(K02649);comp25721_c0_seq1(K07198);comp2661_c0_seq1(K02677);comp31856_c0_seq1(K02649);comp32679_c0_seq1(K07209);comp32985_c0_seq1(K02991);comp33081_c0_seq1(K07205);comp33107_c0_seq1(K04373);comp33720_c0_seq1(K08271);comp37181_c0_seq1(K08268);comp38134_c0_seq1(K03156);comp38445_c0_seq1(K05459);comp419325_c0_seq1(K02649);comp453151_c0_seq1(K02649);comp4…
path:ko04612	Antigen processing and presentation	150	ko04612.png	comp100050_c0_seq1(K06751);comp1314227_c0_seq1(K01365);comp1383415_c0_seq1(K01365);comp1772_c0_seq1(K03283);comp1772_c1_seq1(K03283);comp18593_c0_seq1(K03283);comp1989751_c0_seq1(K03283);comp2057426_c0_seq1(K04079);comp2075814_c0_seq1(K01363);comp21253_c0_seq1(K03283);comp3481060_c0_seq1(K03283);comp3551_c0_seq1(K03283);comp3551_c0_seq2(K03283);comp358821_c0_seq1(K10784);comp36582_c0_seq1(K01365)…
path:ko05031	Amphetamine addiction	151	ko05031.png	comp102286_c0_seq1(K15494);comp1076256_c0_seq1(K04850);comp1110820_c0_seq1(K05869);comp1125962_c0_seq1(K00501);comp115899_c0_seq1(K06269);comp115923_c0_seq1(K06269);comp1203213_c0_seq1(K08045);comp1253789_c0_seq1(K04851);comp126400_c0_seq1(K05199);comp1268244_c0_seq1(K04374);comp1339735_c0_seq1(K04851);comp15828_c0_seq1(K04850);comp15828_c0_seq2(K04850);comp1891305_c0_seq1(K05211);comp2193_c0_seq…
path:ko04111	Cell cycle - yeast	152	ko04111.png	comp106435_c0_seq1(K04354);comp1133838_c0_seq1(K03364);comp115325_c0_seq1(K03353);comp121818_c0_seq1(K02607);comp2285968_c0_seq1(K03364);comp25031_c0_seq1(K02608);comp25213_c0_seq1(K06641);comp32608_c0_seq1(K02212);comp32684_c0_seq1(K02180);comp32845_c0_seq1(K04382);comp33042_c0_seq1(K03868);comp33654_c0_seq1(K03363);comp33654_c0_seq2(K03363);comp33996_c0_seq1(K02219);comp34133_c0_seq1(K06671);co…
path:ko04391	Hippo signaling pathway - fly	160	ko04391.png	comp101204_c0_seq1(K04412);comp1016476_c0_seq1(K06630);comp106435_c0_seq1(K04354);comp10774_c0_seq1(K06630);comp1142239_c0_seq1(K06630);comp114297_c0_seq1(K06630);comp1375091_c0_seq1(K09448);comp1390742_c0_seq1(K06630);comp23726_c0_seq1(K06630);comp287656_c0_seq1(K04676);comp29636_c0_seq1(K06069);comp29636_c0_seq2(K06069);comp322967_c0_seq1(K09236);comp32845_c0_seq1(K04382);comp33000_c0_seq1(K056…
path:ko05218	Melanoma	160	ko05218.png	comp1123885_c0_seq1(K02649);comp1204784_c0_seq1(K04358);comp1253404_c0_seq1(K04358);comp1313746_c0_seq1(K04357);comp1392463_c0_seq1(K05099);comp1618828_c0_seq1(K04358);comp17779_c0_seq1(K09389);comp31856_c0_seq1(K02649);comp32610_c0_seq1(K04358);comp33055_c0_seq1(K07827);comp33829_c0_seq1(K04369);comp35402_c0_seq1(K04358);comp361150_c0_seq1(K04358);comp38445_c0_seq1(K05459);comp38531_c0_seq1(K043…
path:ko04370	VEGF signaling pathway	160	ko04370.png	comp1017457_c0_seq1(K05760);comp1123885_c0_seq1(K02649);comp12620_c0_seq1(K05098);comp1691_c0_seq1(K05098);comp244746_c0_seq1(K04446);comp2661_c0_seq1(K02677);comp31856_c0_seq1(K02649);comp33055_c0_seq1(K07827);comp33712_c0_seq1(K04348);comp33829_c0_seq1(K04369);comp359033_c0_seq1(K05098);comp388086_c0_seq1(K04455);comp419325_c0_seq1(K02649);comp453151_c0_seq1(K02649);comp48047_c0_seq1(K04441);co…
path:ko05217	Basal cell carcinoma	160	ko05217.png	comp1048767_c0_seq1(K06225);comp1054309_c0_seq1(K00312);comp1081613_c0_seq1(K01558);comp1268488_c0_seq1(K06225);comp1387153_c0_seq1(K04662);comp1403573_c0_seq1(K06230);comp1409740_c0_seq1(K00182);comp14129_c0_seq1(K06230);comp14129_c0_seq2(K06230);comp1663853_c0_seq1(K06230);comp1709217_c0_seq1(K06230);comp1711628_c0_seq1(K06225);comp1722059_c0_seq1(K06225);comp2143163_c0_seq1(K00572);comp2487360…
path:ko05131	Shigellosis	162	ko05131.png	comp102370_c0_seq1(K03362);comp102606_c0_seq1(K02581);comp117506_c0_seq1(K13728);comp1199572_c0_seq1(K05757);comp14314_c0_seq1(K05759);comp1617979_c0_seq1(K05755);comp26036_c0_seq1(K08727);comp32679_c0_seq1(K07209);comp32843_c0_seq1(K05719);comp32902_c0_seq1(K05757);comp33000_c0_seq1(K05692);comp33021_c0_seq1(K05754);comp33053_c0_seq1(K05757);comp33237_c0_seq1(K05740);comp33803_c0_seq1(K10030);co…
path:ko04920	Adipocytokine signaling pathway	163	ko04920.png	comp102606_c0_seq1(K02581);comp1046370_c0_seq1(K07200);comp1667250_c0_seq1(K05424);comp25721_c0_seq1(K07198);comp258149_c0_seq1(K05228);comp28140_c0_seq1(K04696);comp32556_c0_seq1(K15013);comp32679_c0_seq1(K07209);comp36073_c0_seq1(K15013);comp38134_c0_seq1(K03156);comp39457_c0_seq1(K07187);comp43014_c0_seq1(K08525);comp430361_c0_seq1(K15013);comp49377_c0_seq1(K01596);comp51554_c0_seq1(K07187);co…
path:ko04260	Cardiac muscle contraction	164	ko04260.png	comp1057850_c0_seq1(K00411);comp1058654_c0_seq1(K02256);comp1076256_c0_seq1(K04850);comp11390_c0_seq1(K02261);comp1192663_c0_seq1(K04861);comp1193724_c0_seq1(K04857);comp1203871_c0_seq1(K04962);comp1205770_c0_seq1(K04962);comp1253789_c0_seq1(K04851);comp1339735_c0_seq1(K04851);comp1392468_c0_seq1(K12044);comp1397994_c0_seq1(K01540);comp1430851_c0_seq1(K04962);comp1434958_c0_seq1(K04962);comp15828…
path:ko05120	Epithelial cell signaling in Helicobacter pylori infection	165	ko05120.png	comp1010476_c0_seq1(K02145);comp1203369_c0_seq1(K03662);comp1280378_c0_seq1(K02152);comp1392463_c0_seq1(K05099);comp164160_c0_seq1(K02152);comp26036_c0_seq1(K08727);comp32637_c0_seq1(K02153);comp32637_c0_seq2(K02153);comp32679_c0_seq1(K07209);comp327220_c0_seq1(K06786);comp32909_c0_seq1(K03662);comp32913_c0_seq1(K02144);comp33185_c0_seq1(K02151);comp33364_c0_seq1(K02154);comp33803_c0_seq1(K10030)…
path:ko04146	Peroxisome	166	ko04146.png	comp1003634_c0_seq1(K13241);comp107500_c0_seq1(K13347);comp1080159_c0_seq1(K00106);comp114789_c0_seq1(K10214);comp1158437_c0_seq1(K00106);comp1222287_c0_seq1(K00106);comp1375433_c0_seq1(K00106);comp1380781_c0_seq1(K03781);comp2484968_c0_seq1(K11187);comp258288_c0_seq1(K08746);comp26983_c0_seq1(K08746);comp31680_c0_seq1(K08746);comp32272_c0_seq1(K13346);comp32935_c0_seq1(K00031);comp33027_c0_seq1(…
path:ko04664	Fc epsilon RI signaling pathway	169	ko04664.png	comp1123885_c0_seq1(K02649);comp1504107_c0_seq1(K08091);comp158886_c0_seq1(K05730);comp1651301_c0_seq1(K08091);comp233369_c0_seq1(K06856);comp31777_c0_seq1(K05730);comp31856_c0_seq1(K02649);comp33055_c0_seq1(K07827);comp33759_c0_seq1(K05730);comp33829_c0_seq1(K04369);comp36791_c0_seq1(K04432);comp36791_c0_seq2(K04432);comp378893_c0_seq1(K04431);comp38134_c0_seq1(K03156);comp419325_c0_seq1(K02649)…
path:ko04721	Synaptic vesicle cycle	170	ko04721.png	comp1010476_c0_seq1(K02145);comp1010915_c0_seq1(K15293);comp1056660_c0_seq1(K15293);comp1064379_c0_seq1(K15293);comp1113248_c0_seq1(K15293);comp1237647_c0_seq1(K04849);comp1265992_c0_seq1(K08486);comp1280378_c0_seq1(K02152);comp12851_c0_seq1(K04849);comp1403646_c0_seq1(K04849);comp151061_c0_seq1(K13504);comp164160_c0_seq1(K02152);comp1792098_c0_seq1(K04849);comp18488_c0_seq1(K06027);comp3189828_c…
path:ko03320	PPAR signaling pathway	170	ko03320.png	comp104131_c0_seq1(K08752);comp1081511_c0_seq1(K08749);comp113717_c0_seq1(K10226);comp114490_c0_seq1(K08750);comp114789_c0_seq1(K10214);comp131592_c0_seq1(K00489);comp1642191_c0_seq1(K08749);comp258288_c0_seq1(K08746);comp26983_c0_seq1(K08746);comp31680_c0_seq1(K08746);comp32556_c0_seq1(K15013);comp33082_c0_seq1(K08756);comp3372_c0_seq1(K08764);comp35885_c0_seq1(K08751);comp35987_c0_seq1(K00249);…
path:ko04720	Long-term potentiation	172	ko04720.png	comp1076256_c0_seq1(K04850);comp1110820_c0_seq1(K05869);comp115899_c0_seq1(K06269);comp115923_c0_seq1(K06269);comp1268244_c0_seq1(K04374);comp1308702_c0_seq1(K04604);comp15828_c0_seq1(K04850);comp15828_c0_seq2(K04850);comp1891305_c0_seq1(K05211);comp1973_c0_seq1(K04604);comp2193_c0_seq1(K05212);comp2193_c0_seq2(K05212);comp2198_c0_seq1(K02183);comp2661_c0_seq1(K02677);comp3150_c0_seq1(K05212);com…
path:ko05214	Glioma	173	ko05214.png	comp1123885_c0_seq1(K02649);comp1313746_c0_seq1(K04357);comp1455402_c0_seq1(K06279);comp17779_c0_seq1(K09389);comp2198_c0_seq1(K02183);comp2661_c0_seq1(K02677);comp31856_c0_seq1(K02649);comp33055_c0_seq1(K07827);comp33829_c0_seq1(K04369);comp38445_c0_seq1(K05459);comp419325_c0_seq1(K02649);comp453151_c0_seq1(K02649);comp46035_c0_seq1(K06279);comp49143_c0_seq1(K04366);comp49143_c0_seq2(K04366);com…
path:ko04974	Protein digestion and absorption	174	ko04974.png	comp1101754_c0_seq1(K06236);comp1107150_c0_seq1(K01298);comp1139281_c0_seq1(K06236);comp1141269_c0_seq1(K06236);comp1227337_c0_seq1(K06237);comp1397994_c0_seq1(K01540);comp1408904_c0_seq1(K01345);comp1441880_c0_seq1(K06236);comp1614968_c0_seq1(K06237);comp1621610_c0_seq1(K01312);comp1663348_c0_seq1(K06238);comp1712244_c0_seq1(K14207);comp18096_c0_seq1(K06237);comp21061_c0_seq1(K06236);comp21747_c…
path:ko00310	Lysine degradation	174	ko00310.png	comp1031384_c0_seq1(K13645);comp1461226_c0_seq1(K00128);comp15032_c0_seq1(K11424);comp1574054_c0_seq1(K13645);comp2014565_c0_seq1(K00128);comp32509_c0_seq1(K00164);comp32888_c0_seq1(K07511);comp32891_c0_seq1(K00149);comp32928_c0_seq1(K00022);comp39596_c0_seq1(K11703);comp48864_c0_seq1(K13645);comp502851_c0_seq1(K11703);comp57200_c0_seq1(K07514);comp57200_c0_seq2(K07514);comp57340_c0_seq1(K00825);…
path:ko05322	Systemic lupus erythematosus	174	ko05322.png	comp115757_c0_seq1(K03990);comp1417233_c0_seq1(K11254);comp18998_c0_seq1(K11252);comp233369_c0_seq1(K06856);comp2349952_c0_seq1(K11251);comp32931_c0_seq1(K01319);comp33080_c0_seq1(K04000);comp33087_c0_seq1(K11088);comp33087_c0_seq2(K11088);comp33103_c0_seq1(K03990);comp33194_c0_seq1(K11253);comp33248_c0_seq1(K03990);comp33390_c0_seq1(K06470);comp33844_c0_seq1(K11251);comp358821_c0_seq1(K10784);co…
path:ko04610	Complement and coagulation cascades	175	ko04610.png	comp115757_c0_seq1(K03990);comp327907_c0_seq1(K03991);comp33080_c0_seq1(K04000);comp33103_c0_seq1(K03990);comp33154_c0_seq1(K03984);comp33248_c0_seq1(K03990);comp33806_c0_seq1(K03993);comp358479_c0_seq1(K01328);comp36378_c0_seq1(K03982);comp38467_c0_seq2(K03910);comp40614_c0_seq1(K01331);comp56765_c0_seq1(K03993);comp57446_c0_seq1(K03995);comp58072_c0_seq1(K01324);comp58233_c0_seq1(K01313);comp58…
path:ko03015	mRNA surveillance pathway	176	ko03015.png	comp106435_c0_seq1(K04354);comp10956_c0_seq1(K13126);comp111968_c0_seq1(K14327);comp115899_c0_seq1(K06269);comp115923_c0_seq1(K06269);comp1197181_c0_seq1(K13126);comp124918_c0_seq1(K11584);comp131771_c0_seq1(K15542);comp191148_c0_seq1(K14411);comp26925_c0_seq1(K11124);comp32773_c0_seq1(K14416);comp32845_c0_seq1(K04382);comp32914_c0_seq1(K12877);comp33145_c0_seq1(K14407);comp33165_c0_seq1(K14285);…
path:ko00564	Glycerophospholipid metabolism	178	ko00564.png	comp106638_c0_seq1(K00967);comp1066470_c0_seq1(K01047);comp11166_c0_seq1(K00623);comp1275084_c0_seq1(K00901);comp1476012_c0_seq1(K00623);comp241838_c0_seq1(K13511);comp25069_c0_seq1(K14621);comp319953_c0_seq1(K01080);comp33735_c0_seq1(K13523);comp34511_c0_seq1(K00894);comp34511_c0_seq2(K00894);comp36342_c0_seq1(K01517);comp36342_c0_seq2(K01517);comp392461_c0_seq1(K00993);comp45710_c0_seq1(K13509)…
path:ko05323	Rheumatoid arthritis	180	ko05323.png	comp1010476_c0_seq1(K02145);comp101578_c0_seq1(K03157);comp1052772_c0_seq1(K10160);comp1113719_c0_seq1(K13376);comp1203369_c0_seq1(K03662);comp1280378_c0_seq1(K02152);comp1314227_c0_seq1(K01365);comp1383415_c0_seq1(K01365);comp1624537_c0_seq1(K10160);comp164160_c0_seq1(K02152);comp233369_c0_seq1(K06856);comp30256_c0_seq1(K01394);comp32637_c0_seq1(K02153);comp32637_c0_seq2(K02153);comp32909_c0_seq…
path:ko00190	Oxidative phosphorylation	184	ko00190.png	comp1010476_c0_seq1(K02145);comp1057850_c0_seq1(K00411);comp1058654_c0_seq1(K02256);comp11390_c0_seq1(K02261);comp1143128_c0_seq1(K03878);comp1203369_c0_seq1(K03662);comp1280378_c0_seq1(K02152);comp1404901_c0_seq1(K01535);comp14505_c0_seq1(K02133);comp1601669_c0_seq1(K03879);comp1631908_c0_seq1(K02128);comp164160_c0_seq1(K02152);comp1667170_c0_seq1(K03879);comp1681864_c0_seq1(K03883);comp2196_c0_…
path:ko00562	Inositol phosphate metabolism	185	ko00562.png	comp1008146_c0_seq1(K05860);comp1098104_c0_seq1(K01099);comp111914_c0_seq1(K01092);comp1125384_c0_seq1(K05860);comp1385740_c0_seq1(K05860);comp1388781_c0_seq1(K05860);comp1454212_c0_seq1(K01109);comp18741_c0_seq1(K05860);comp30159_c0_seq1(K00911);comp33692_c0_seq1(K00920);comp37264_c0_seq1(K15759);comp38852_c0_seq1(K05858);comp38852_c0_seq2(K05858);comp4424_c0_seq1(K05860);comp4424_c0_seq2(K05860…
path:ko05211	Renal cell carcinoma	187	ko05211.png	comp1113719_c0_seq1(K13376);comp1123885_c0_seq1(K02649);comp1392463_c0_seq1(K05099);comp31856_c0_seq1(K02649);comp32788_c1_seq1(K09592);comp33042_c0_seq1(K03868);comp33055_c0_seq1(K07827);comp33601_c0_seq1(K09594);comp33829_c0_seq1(K04369);comp360646_c0_seq1(K05734);comp36231_c0_seq1(K01679);comp36231_c0_seq2(K01679);comp36523_c0_seq1(K04448);comp37140_c0_seq1(K04438);comp37181_c0_seq1(K08268);co…
path:ko03460	Fanconi anemia pathway	187	ko03460.png	comp115232_c0_seq1(K10870);comp1224032_c0_seq1(K08775);comp1373519_c0_seq1(K08775);comp1385085_c0_seq1(K08775);comp160234_c0_seq1(K15365);comp1699432_c0_seq1(K10605);comp2109544_c0_seq1(K08775);comp22212_c0_seq1(K08775);comp22840_c0_seq1(K10605);comp24193_c0_seq1(K08775);comp24193_c1_seq1(K08775);comp31497_c0_seq1(K10905);comp33075_c0_seq1(K10739);comp33075_c0_seq2(K10739);comp33336_c0_seq1(K1099…
path:ko05212	Pancreatic cancer	188	ko05212.png	comp1113719_c0_seq1(K13376);comp1123885_c0_seq1(K02649);comp1224032_c0_seq1(K08775);comp1313746_c0_seq1(K04357);comp1373519_c0_seq1(K08775);comp1385085_c0_seq1(K08775);comp17779_c0_seq1(K09389);comp2109544_c0_seq1(K08775);comp22212_c0_seq1(K08775);comp241899_c0_seq1(K04388);comp24193_c0_seq1(K08775);comp24193_c1_seq1(K08775);comp31856_c0_seq1(K02649);comp32679_c0_seq1(K07209);comp33055_c0_seq1(K0…
path:ko05220	Chronic myeloid leukemia	189	ko05220.png	comp1074350_c0_seq1(K04462);comp1113719_c0_seq1(K13376);comp1123885_c0_seq1(K02649);comp1455402_c0_seq1(K06279);comp1504107_c0_seq1(K08091);comp1651301_c0_seq1(K08091);comp167015_c0_seq1(K04462);comp17779_c0_seq1(K09389);comp241899_c0_seq1(K04388);comp305881_c0_seq1(K04707);comp31856_c0_seq1(K02649);comp32679_c0_seq1(K07209);comp33055_c0_seq1(K07827);comp33829_c0_seq1(K04369);comp34267_c0_seq1(K0…
path:ko04912	GnRH signaling pathway	189	ko04912.png	comp1076256_c0_seq1(K04850);comp1193724_c0_seq1(K04857);comp1203213_c0_seq1(K08045);comp1253789_c0_seq1(K04851);comp1268244_c0_seq1(K04374);comp1339735_c0_seq1(K04851);comp15828_c0_seq1(K04850);comp15828_c0_seq2(K04850);comp1927147_c0_seq1(K04857);comp2198_c0_seq1(K02183);comp236104_c0_seq1(K08522);comp25846_c0_seq1(K04632);comp28365_c0_seq1(K05252);comp28546_c0_seq1(K04280);comp28546_c0_seq2(K04…
path:ko04210	Apoptosis	191	ko04210.png	comp100670_c0_seq1(K04729);comp106633_c0_seq1(K04733);comp1123885_c0_seq1(K02649);comp13507_c0_seq1(K08738);comp1383684_c0_seq1(K01367);comp1459538_c0_seq1(K03176);comp29418_c0_seq1(K04725);comp29418_c0_seq2(K04725);comp30129_c0_seq1(K04389);comp31856_c0_seq1(K02649);comp32679_c0_seq1(K07209);comp33036_c0_seq1(K04727);comp33352_c0_seq1(K04345);comp33352_c0_seq2(K04345);comp33659_c0_seq1(K04731);c…
path:ko05132	Salmonella infection	195	ko05132.png	comp1003634_c0_seq1(K13241);comp100670_c0_seq1(K04729);comp1052772_c0_seq1(K10160);comp1068258_c0_seq1(K10414);comp1193248_c0_seq1(K06071);comp1199572_c0_seq1(K05757);comp14314_c0_seq1(K05759);comp1617979_c0_seq1(K05755);comp1624537_c0_seq1(K10160);comp2110520_c0_seq1(K04437);comp32902_c0_seq1(K05757);comp33000_c0_seq1(K05692);comp33021_c0_seq1(K05754);comp33053_c0_seq1(K05757);comp33571_c0_seq1(…
path:ko05410	Hypertrophic cardiomyopathy (HCM)	195	ko05410.png	comp101021_c0_seq1(K12641);comp1046370_c0_seq1(K07200);comp1076256_c0_seq1(K04850);comp1078912_c0_seq1(K06591);comp1098440_c0_seq1(K06587);comp1099870_c0_seq1(K06584);comp1113719_c0_seq1(K13376);comp1192663_c0_seq1(K04861);comp1193724_c0_seq1(K04857);comp1203871_c0_seq1(K04962);comp1205770_c0_seq1(K04962);comp1253789_c0_seq1(K04851);comp1339735_c0_seq1(K04851);comp1392468_c0_seq1(K12044);comp1428…
path:ko05100	Bacterial invasion of epithelial cells	195	ko05100.png	comp1017457_c0_seq1(K05760);comp102921_c0_seq1(K13738);comp1123885_c0_seq1(K02649);comp114898_c0_seq1(K13738);comp117506_c0_seq1(K13728);comp1199572_c0_seq1(K05757);comp1392463_c0_seq1(K05099);comp1455402_c0_seq1(K06279);comp1617979_c0_seq1(K05755);comp305881_c0_seq1(K04707);comp31856_c0_seq1(K02649);comp32770_c0_seq1(K05691);comp32843_c0_seq1(K05719);comp32902_c0_seq1(K05757);comp33000_c0_seq1(K…
path:ko05012	Parkinson's disease	196	ko05012.png	comp1057850_c0_seq1(K00411);comp10583_c0_seq1(K05863);comp1058654_c0_seq1(K02256);comp1125962_c0_seq1(K00501);comp11390_c0_seq1(K02261);comp1143128_c0_seq1(K03878);comp1208391_c0_seq1(K09565);comp13507_c0_seq1(K08738);comp14505_c0_seq1(K02133);comp1454482_c0_seq1(K09565);comp150195_c0_seq1(K04554);comp1601669_c0_seq1(K03879);comp1614392_c0_seq1(K15040);comp1631908_c0_seq1(K02128);comp1667170_c0_s…
path:ko05213	Endometrial cancer	196	ko05213.png	comp1123885_c0_seq1(K02649);comp1313746_c0_seq1(K04357);comp31856_c0_seq1(K02649);comp32770_c0_seq1(K05691);comp33055_c0_seq1(K07827);comp33829_c0_seq1(K04369);comp36346_c0_seq1(K05691);comp419325_c0_seq1(K02649);comp453151_c0_seq1(K02649);comp49143_c0_seq1(K04366);comp49143_c0_seq2(K04366);comp55723_c0_seq1(K06276);comp55723_c0_seq2(K06276);comp57087_c0_seq1(K01110);comp57087_c0_seq2(K01110);com…
path:ko05133	Pertussis	197	ko05133.png	comp1003634_c0_seq1(K13241);comp100670_c0_seq1(K04729);comp1052772_c0_seq1(K10160);comp106633_c0_seq1(K04733);comp115757_c0_seq1(K03990);comp1624537_c0_seq1(K10160);comp202291_c0_seq1(K12800);comp2198_c0_seq1(K02183);comp26036_c0_seq1(K08727);comp294361_c0_seq1(K12800);comp32843_c0_seq1(K05719);comp32857_c0_seq1(K09444);comp32869_c0_seq1(K04630);comp33103_c0_seq1(K03990);comp33248_c0_seq1(K03990)…
path:ko03010	Ribosome	198	ko03010.png	comp1008450_c0_seq1(K02885);comp1025203_c0_seq1(K02908);comp1051904_c0_seq1(K02866);comp1055774_c0_seq1(K02889);comp1061797_c0_seq1(K02893);comp1081378_c0_seq1(K02993);comp1090156_c0_seq1(K02929);comp1091448_c0_seq1(K02985);comp1093573_c0_seq1(K02985);comp1110443_c0_seq1(K02872);comp1110630_c0_seq1(K02981);comp1167048_c0_seq1(K02998);comp1224117_c0_seq1(K02934);comp1226780_c0_seq1(K02891);comp122…
path:ko04727	GABAergic synapse	198	ko04727.png	comp102433_c0_seq1(K04534);comp1076256_c0_seq1(K04850);comp1193724_c0_seq1(K04857);comp1203213_c0_seq1(K08045);comp1237647_c0_seq1(K04849);comp1253789_c0_seq1(K04851);comp12851_c0_seq1(K04849);comp1339735_c0_seq1(K04851);comp1403646_c0_seq1(K04849);comp15828_c0_seq1(K04850);comp15828_c0_seq2(K04850);comp1712244_c0_seq1(K14207);comp1762138_c0_seq1(K01915);comp1792098_c0_seq1(K04849);comp18488_c0_s…
path:ko00240	Pyrimidine metabolism	201	ko00240.png	comp1053840_c0_seq1(K01511);comp120761_c0_seq1(K03007);comp1667323_c0_seq1(K01081);comp19696_c0_seq1(K01511);comp31489_c0_seq1(K03021);comp31933_c0_seq1(K00254);comp31933_c0_seq2(K00254);comp31981_c0_seq1(K00940);comp32287_c0_seq1(K00758);comp32591_c0_seq1(K01519);comp32591_c0_seq2(K01519);comp32725_c0_seq1(K01081);comp32725_c0_seq2(K01081);comp32772_c0_seq1(K03020);comp33077_c0_seq1(K01520);comp…
path:ko04620	Toll-like receptor signaling pathway	201	ko04620.png	comp100670_c0_seq1(K04729);comp1052772_c0_seq1(K10160);comp106633_c0_seq1(K04733);comp107915_c0_seq1(K04403);comp1123885_c0_seq1(K02649);comp1624537_c0_seq1(K10160);comp31856_c0_seq1(K02649);comp32679_c0_seq1(K07209);comp32948_c0_seq1(K05416);comp33256_c0_seq1(K11220);comp33571_c0_seq1(K05408);comp33803_c0_seq1(K10030);comp33829_c0_seq1(K04369);comp34441_c0_seq1(K03174);comp36523_c0_seq1(K04448);…
path:ko04726	Serotonergic synapse	201	ko04726.png	comp102433_c0_seq1(K04534);comp103196_c0_seq1(K00509);comp1056762_c0_seq1(K04161);comp1076256_c0_seq1(K04850);comp1193724_c0_seq1(K04857);comp1203213_c0_seq1(K08045);comp1237647_c0_seq1(K04849);comp1252781_c0_seq1(K04153);comp1253789_c0_seq1(K04851);comp12851_c0_seq1(K04849);comp1339735_c0_seq1(K04851);comp1403646_c0_seq1(K04849);comp146014_c0_seq1(K07413);comp1556190_c0_seq1(K04819);comp15828_c0…
path:ko03022	Basal transcription factors	202	ko03022.png	comp101835_c0_seq1(K03132);comp1055011_c0_seq1(K03129);comp1062807_c0_seq1(K03129);comp1065553_c0_seq1(K03129);comp1066782_c0_seq1(K03129);comp107286_c0_seq1(K10843);comp1082901_c0_seq1(K03129);comp108677_c0_seq1(K06634);comp1102146_c0_seq1(K03129);comp1112554_c0_seq1(K03129);comp1193177_c0_seq1(K03129);comp1205408_c0_seq1(K03129);comp1207937_c0_seq1(K03129);comp1228632_c0_seq1(K03129);comp125496…
path:ko05210	Colorectal cancer	204	ko05210.png	comp1113719_c0_seq1(K13376);comp1123885_c0_seq1(K02649);comp13507_c0_seq1(K08738);comp241899_c0_seq1(K04388);comp31856_c0_seq1(K02649);comp33055_c0_seq1(K07827);comp33147_c0_seq1(K04500);comp33147_c0_seq2(K04500);comp36523_c0_seq1(K04448);comp419325_c0_seq1(K02649);comp453151_c0_seq1(K02649);comp49143_c0_seq1(K04366);comp49143_c0_seq2(K04366);comp498739_c0_seq1(K06765);comp50648_c0_seq1(K04674);c…
path:ko04914	Progesterone-mediated oocyte maturation	205	ko04914.png	comp1123885_c0_seq1(K02649);comp1133838_c0_seq1(K03364);comp115325_c0_seq1(K03353);comp117506_c0_seq1(K13728);comp1203213_c0_seq1(K08045);comp2057426_c0_seq1(K04079);comp2285968_c0_seq1(K03364);comp256814_c0_seq1(K05868);comp31856_c0_seq1(K02649);comp32565_c0_seq1(K05868);comp32869_c0_seq1(K04630);comp33055_c0_seq1(K07827);comp33107_c0_seq1(K04373);comp33352_c0_seq1(K04345);comp33352_c0_seq2(K043…
path:ko04540	Gap junction	205	ko04540.png	comp1053364_c0_seq1(K12319);comp1203213_c0_seq1(K08045);comp1308702_c0_seq1(K04604);comp1313746_c0_seq1(K04357);comp140380_c0_seq1(K07374);comp1460344_c0_seq1(K07375);comp1633672_c0_seq1(K07375);comp1973_c0_seq1(K04604);comp2499_c0_seq1(K04157);comp25846_c0_seq1(K04632);comp2661_c0_seq1(K02677);comp32777_c0_seq1(K07375);comp32869_c0_seq1(K04630);comp33055_c0_seq1(K07827);comp33352_c0_seq1(K04345)…
path:ko05221	Acute myeloid leukemia	205	ko05221.png	comp1123885_c0_seq1(K02649);comp31856_c0_seq1(K02649);comp32679_c0_seq1(K07209);comp33055_c0_seq1(K07827);comp33081_c0_seq1(K07205);comp33829_c0_seq1(K04369);comp419325_c0_seq1(K02649);comp453151_c0_seq1(K02649);comp49143_c0_seq1(K04366);comp49143_c0_seq2(K04366);comp522808_c0_seq1(K10055);comp57328_c0_seq1(K04365);comp57328_c0_seq2(K04365);comp57328_c0_seq3(K04365);comp58314_c0_seq1(K04456);comp…
path:ko04621	NOD-like receptor signaling pathway	206	ko04621.png	comp102606_c0_seq1(K02581);comp107915_c0_seq1(K04403);comp202291_c0_seq1(K12800);comp2057426_c0_seq1(K04079);comp26036_c0_seq1(K08727);comp294361_c0_seq1(K12800);comp32679_c0_seq1(K07209);comp33803_c0_seq1(K10030);comp37187_c0_seq1(K12794);comp37187_c0_seq2(K12794);comp38134_c0_seq1(K03156);comp399959_c0_seq1(K12800);comp41241_c0_seq1(K12800);comp414806_c0_seq1(K12800);comp41577_c0_seq1(K12800);c…
path:ko05340	Primary immunodeficiency	211	ko05340.png	comp100526_c0_seq1(K06450);comp1065638_c0_seq1(K06478);comp1066922_c0_seq1(K06478);comp1068340_c0_seq1(K06478);comp1083973_c0_seq1(K06478);comp11353_c0_seq1(K06478);comp1241063_c0_seq1(K06478);comp1250441_c0_seq1(K06478);comp1334410_c0_seq1(K06478);comp1382446_c0_seq1(K06478);comp1386558_c0_seq1(K06478);comp1389425_c0_seq1(K06478);comp1396299_c0_seq1(K06478);comp1401136_c0_seq1(K06478);comp166414…
path:ko05416	Viral myocarditis	212	ko05416.png	comp100050_c0_seq1(K06751);comp103186_c0_seq1(K10352);comp106983_c0_seq1(K10352);comp13507_c0_seq1(K08738);comp1376986_c0_seq1(K10352);comp1397842_c0_seq1(K10352);comp1428315_c0_seq1(K10366);comp1440613_c0_seq1(K10352);comp1470507_c0_seq1(K10352);comp15657_c0_seq1(K10352);comp18627_c0_seq1(K10352);comp1901281_c0_seq1(K10352);comp21388_c0_seq1(K10352);comp21388_c0_seq2(K10352);comp233369_c0_seq1(K…
path:ko04962	Vasopressin-regulated water reabsorption	216	ko04962.png	comp103156_c0_seq1(K07904);comp1068258_c0_seq1(K10414);comp11708_c0_seq1(K04228);comp118295_c0_seq1(K10417);comp1194239_c0_seq1(K04228);comp1211018_c0_seq1(K04228);comp1451452_c0_seq1(K04228);comp151061_c0_seq1(K13504);comp1699318_c0_seq1(K04228);comp18488_c0_seq1(K06027);comp1979541_c0_seq1(K04228);comp20634_c0_seq1(K04228);comp2066578_c0_seq1(K04228);comp2097487_c0_seq1(K04228);comp2225041_c0_s…
path:ko04114	Oocyte meiosis	218	ko04114.png	comp1016476_c0_seq1(K06630);comp102370_c0_seq1(K03362);comp10774_c0_seq1(K06630);comp1142239_c0_seq1(K06630);comp114297_c0_seq1(K06630);comp115325_c0_seq1(K03353);comp115899_c0_seq1(K06269);comp115923_c0_seq1(K06269);comp117506_c0_seq1(K13728);comp1203213_c0_seq1(K08045);comp124918_c0_seq1(K11584);comp1390742_c0_seq1(K06630);comp2198_c0_seq1(K02183);comp23726_c0_seq1(K06630);comp32845_c0_seq1(K04…
path:ko04970	Salivary secretion	221	ko04970.png	comp1053364_c0_seq1(K12319);comp1203213_c0_seq1(K08045);comp1297198_c0_seq1(K04963);comp1397994_c0_seq1(K01540);comp1408857_c0_seq1(K04975);comp1441141_c0_seq1(K04975);comp151061_c0_seq1(K13504);comp1532525_c0_seq1(K04963);comp1691000_c0_seq1(K04963);comp1727526_c0_seq1(K04975);comp1986698_c0_seq1(K04963);comp2159543_c0_seq1(K13908);comp2198_c0_seq1(K02183);comp2463889_c0_seq1(K04963);comp2554290…
path:ko04630	Jak-STAT signaling pathway	221	ko04630.png	comp106590_c0_seq1(K04693);comp107656_c0_seq1(K11219);comp1094306_c0_seq1(K05081);comp1123885_c0_seq1(K02649);comp1206767_c0_seq1(K05419);comp1667250_c0_seq1(K05424);comp198426_c0_seq1(K04703);comp28140_c0_seq1(K04696);comp305881_c0_seq1(K04707);comp31856_c0_seq1(K02649);comp33256_c0_seq1(K11220);comp33840_c0_seq1(K04694);comp37654_c0_seq1(K05056);comp419325_c0_seq1(K02649);comp429656_c0_seq1(K05…
path:ko04650	Natural killer cell mediated cytotoxicity	225	ko04650.png	comp100050_c0_seq1(K06751);comp1123885_c0_seq1(K02649);comp1455402_c0_seq1(K06279);comp158886_c0_seq1(K05730);comp233369_c0_seq1(K06856);comp244746_c0_seq1(K04446);comp26053_c0_seq1(K07989);comp2661_c0_seq1(K02677);comp30129_c0_seq1(K04389);comp31777_c0_seq1(K05730);comp31856_c0_seq1(K02649);comp33055_c0_seq1(K07827);comp33712_c0_seq1(K04348);comp33759_c0_seq1(K05730);comp33829_c0_seq1(K04369);co…
path:ko05032	Morphine addiction	230	ko05032.png	comp1002560_c0_seq1(K13755);comp102433_c0_seq1(K04534);comp1061846_c0_seq1(K13755);comp1079821_c0_seq1(K13755);comp1084711_c0_seq1(K01120);comp1098637_c0_seq1(K01120);comp1203213_c0_seq1(K08045);comp1237647_c0_seq1(K04849);comp12851_c0_seq1(K04849);comp1403646_c0_seq1(K04849);comp1411772_c0_seq1(K13755);comp1792098_c0_seq1(K04849);comp19107_c0_seq1(K13755);comp25846_c0_seq1(K04632);comp26287_c0_s…
path:ko05222	Small cell lung cancer	231	ko05222.png	comp1003634_c0_seq1(K13241);comp1044515_c0_seq1(K06240);comp1081028_c0_seq1(K05637);comp1092613_c0_seq1(K05637);comp1123885_c0_seq1(K02649);comp1216209_c0_seq1(K06240);comp1227337_c0_seq1(K06237);comp1235680_c0_seq1(K06240);comp13507_c0_seq1(K08738);comp1419284_c0_seq1(K05637);comp1614968_c0_seq1(K06237);comp1671400_c0_seq1(K05637);comp1728271_c0_seq1(K05637);comp17779_c0_seq1(K09389);comp18096_c…
path:ko05412	Arrhythmogenic right ventricular cardiomyopathy (ARVC)	233	ko05412.png	comp101021_c0_seq1(K12641);comp1076256_c0_seq1(K04850);comp1078912_c0_seq1(K06591);comp1098440_c0_seq1(K06587);comp1099870_c0_seq1(K06584);comp1192663_c0_seq1(K04861);comp1193724_c0_seq1(K04857);comp1203871_c0_seq1(K04962);comp1205770_c0_seq1(K04962);comp1253789_c0_seq1(K04851);comp1339735_c0_seq1(K04851);comp1428315_c0_seq1(K10366);comp1430851_c0_seq1(K04962);comp1434958_c0_seq1(K04962);comp1582…
path:ko04070	Phosphatidylinositol signaling system	235	ko04070.png	comp1008146_c0_seq1(K05860);comp1098104_c0_seq1(K01099);comp111914_c0_seq1(K01092);comp1123885_c0_seq1(K02649);comp1125384_c0_seq1(K05860);comp1275084_c0_seq1(K00901);comp1385740_c0_seq1(K05860);comp1388781_c0_seq1(K05860);comp1454212_c0_seq1(K01109);comp18741_c0_seq1(K05860);comp2198_c0_seq1(K02183);comp2661_c0_seq1(K02677);comp30159_c0_seq1(K00911);comp31856_c0_seq1(K02649);comp33692_c0_seq1(K0…
path:ko04670	Leukocyte transendothelial migration	236	ko04670.png	comp1017457_c0_seq1(K05760);comp1076460_c0_seq1(K04351);comp1123885_c0_seq1(K02649);comp1210166_c0_seq1(K04351);comp1217147_c0_seq1(K04351);comp158886_c0_seq1(K05730);comp2140889_c0_seq1(K06087);comp26301_c0_seq1(K06087);comp2661_c0_seq1(K02677);comp27926_c0_seq1(K06087);comp29417_c0_seq1(K06087);comp31777_c0_seq1(K05730);comp31856_c0_seq1(K02649);comp32770_c0_seq1(K05691);comp32819_c0_seq1(K0800…
path:ko04512	ECM-receptor interaction	238	ko04512.png	comp102813_c0_seq1(K06263);comp104217_c0_seq1(K06260);comp1044515_c0_seq1(K06240);comp1078912_c0_seq1(K06591);comp1081028_c0_seq1(K05637);comp1083375_c0_seq1(K04659);comp1092613_c0_seq1(K05637);comp1098440_c0_seq1(K06587);comp1099870_c0_seq1(K06584);comp1101754_c0_seq1(K06236);comp1139281_c0_seq1(K06236);comp1141269_c0_seq1(K06236);comp1216209_c0_seq1(K06240);comp1227337_c0_seq1(K06237);comp12356…
path:ko05034	Alcoholism	239	ko05034.png	comp102286_c0_seq1(K15494);comp102433_c0_seq1(K04534);comp1110820_c0_seq1(K05869);comp1125962_c0_seq1(K00501);comp115899_c0_seq1(K06269);comp115923_c0_seq1(K06269);comp1203213_c0_seq1(K08045);comp1268244_c0_seq1(K04374);comp1417233_c0_seq1(K11254);comp1455402_c0_seq1(K06279);comp1891305_c0_seq1(K05211);comp18998_c0_seq1(K11252);comp2193_c0_seq1(K05212);comp2193_c0_seq2(K05212);comp2198_c0_seq1(K0…
path:ko04972	Pancreatic secretion	246	ko04972.png	comp103156_c0_seq1(K07904);comp1066470_c0_seq1(K01047);comp1107150_c0_seq1(K01298);comp1203213_c0_seq1(K08045);comp1203871_c0_seq1(K04962);comp1205770_c0_seq1(K04962);comp1397994_c0_seq1(K01540);comp1408904_c0_seq1(K01345);comp1430851_c0_seq1(K04962);comp1434958_c0_seq1(K04962);comp1621610_c0_seq1(K01312);comp16854_c0_seq1(K12298);comp16854_c1_seq1(K12298);comp1994071_c0_seq1(K04962);comp21747_c0…
path:ko04911	Insulin secretion	247	ko04911.png	comp1076256_c0_seq1(K04850);comp1076460_c0_seq1(K04351);comp1193724_c0_seq1(K04857);comp1203213_c0_seq1(K08045);comp1203871_c0_seq1(K04962);comp1205770_c0_seq1(K04962);comp1210166_c0_seq1(K04351);comp1217147_c0_seq1(K04351);comp1253789_c0_seq1(K04851);comp1268244_c0_seq1(K04374);comp129486_c0_seq1(K08508);comp1339735_c0_seq1(K04851);comp1397994_c0_seq1(K01540);comp1430851_c0_seq1(K04962);comp1434…
path:ko05414	Dilated cardiomyopathy	247	ko05414.png	comp101021_c0_seq1(K12641);comp1076256_c0_seq1(K04850);comp1078912_c0_seq1(K06591);comp1098440_c0_seq1(K06587);comp1099870_c0_seq1(K06584);comp1113719_c0_seq1(K13376);comp1192663_c0_seq1(K04861);comp1193724_c0_seq1(K04857);comp1203213_c0_seq1(K08045);comp1203871_c0_seq1(K04962);comp1205770_c0_seq1(K04962);comp1253789_c0_seq1(K04851);comp1339735_c0_seq1(K04851);comp1392468_c0_seq1(K12044);comp1428…
path:ko04066	HIF-1 signaling pathway	247	ko04066.png	comp1003634_c0_seq1(K13241);comp1052772_c0_seq1(K10160);comp112215_c0_seq1(K03259);comp1123885_c0_seq1(K02649);comp1313746_c0_seq1(K04357);comp1624537_c0_seq1(K10160);comp1686598_c0_seq1(K13242);comp1689804_c0_seq1(K13242);comp20357_c0_seq1(K00134);comp2154067_c0_seq1(K13242);comp242157_c0_seq1(K05466);comp2661_c0_seq1(K02677);comp30199_c0_seq1(K04527);comp31856_c0_seq1(K02649);comp32788_c1_seq1(…
path:ko04012	ErbB signaling pathway	250	ko04012.png	comp1088597_c0_seq1(K05085);comp1111754_c0_seq1(K05084);comp1123885_c0_seq1(K02649);comp1246926_c0_seq1(K05084);comp1313746_c0_seq1(K04357);comp1384540_c0_seq1(K05084);comp1455402_c0_seq1(K06279);comp2066131_c0_seq1(K05085);comp26275_c0_seq1(K05457);comp2661_c0_seq1(K02677);comp305881_c0_seq1(K04707);comp31856_c0_seq1(K02649);comp33055_c0_seq1(K07827);comp33081_c0_seq1(K07205);comp33829_c0_seq1(K…
path:ko05142	Chagas disease (American trypanosomiasis)	250	ko05142.png	comp1003634_c0_seq1(K13241);comp100526_c0_seq1(K06450);comp100670_c0_seq1(K04729);comp102433_c0_seq1(K04534);comp1052772_c0_seq1(K10160);comp106435_c0_seq1(K04354);comp106633_c0_seq1(K04733);comp1113719_c0_seq1(K13376);comp1123885_c0_seq1(K02649);comp115757_c0_seq1(K03990);comp1624537_c0_seq1(K10160);comp241899_c0_seq1(K04388);comp25846_c0_seq1(K04632);comp30129_c0_seq1(K04389);comp31856_c0_seq1(…
path:ko04723	Retrograde endocannabinoid signaling	250	ko04723.png	comp102433_c0_seq1(K04534);comp1076256_c0_seq1(K04850);comp1193724_c0_seq1(K04857);comp1203213_c0_seq1(K08045);comp1237647_c0_seq1(K04849);comp1253789_c0_seq1(K04851);comp126400_c0_seq1(K05199);comp12851_c0_seq1(K04849);comp1308702_c0_seq1(K04604);comp1339735_c0_seq1(K04851);comp1403646_c0_seq1(K04849);comp15828_c0_seq1(K04850);comp15828_c0_seq2(K04850);comp1792098_c0_seq1(K04849);comp1927147_c0_…
path:ko04662	B cell receptor signaling pathway	252	ko04662.png	comp102606_c0_seq1(K02581);comp1123885_c0_seq1(K02649);comp1194348_c0_seq1(K06467);comp1253168_c0_seq1(K06467);comp158886_c0_seq1(K05730);comp233369_c0_seq1(K06856);comp244746_c0_seq1(K04446);comp26876_c0_seq1(K07368);comp26876_c0_seq2(K07368);comp31777_c0_seq1(K05730);comp31856_c0_seq1(K02649);comp32679_c0_seq1(K07209);comp33055_c0_seq1(K07827);comp33142_c0_seq1(K07367);comp33712_c0_seq1(K04348)…
path:ko04142	Lysosome	253	ko04142.png	comp1203369_c0_seq1(K03662);comp1221076_c0_seq1(K01189);comp1314227_c0_seq1(K01365);comp1383415_c0_seq1(K01365);comp2075814_c0_seq1(K01363);comp2205373_c0_seq1(K06497);comp26002_c0_seq1(K12394);comp26002_c0_seq2(K12394);comp2601957_c0_seq1(K01379);comp290044_c0_seq1(K12307);comp32791_c0_seq1(K12311);comp32909_c0_seq1(K03662);comp32913_c0_seq1(K02144);comp32931_c0_seq1(K01319);comp32989_c0_seq1(K0…
path:ko04110	Cell cycle	256	ko04110.png	comp1016476_c0_seq1(K06630);comp105026_c0_seq1(K04402);comp10774_c0_seq1(K06630);comp108677_c0_seq1(K06634);comp1113719_c0_seq1(K13376);comp1133838_c0_seq1(K03364);comp1142239_c0_seq1(K06630);comp114297_c0_seq1(K06630);comp115325_c0_seq1(K03353);comp117506_c0_seq1(K13728);comp121818_c0_seq1(K02607);comp1390742_c0_seq1(K06630);comp17779_c0_seq1(K09389);comp2285968_c0_seq1(K03364);comp23726_c0_seq1…
path:ko04724	Glutamatergic synapse	256	ko04724.png	comp102433_c0_seq1(K04534);comp1054152_c0_seq1(K04605);comp1076256_c0_seq1(K04850);comp1203213_c0_seq1(K08045);comp1253789_c0_seq1(K04851);comp126400_c0_seq1(K05199);comp1269152_c0_seq1(K15009);comp1308702_c0_seq1(K04604);comp1339735_c0_seq1(K04851);comp1466535_c0_seq1(K04605);comp14998_c0_seq1(K15008);comp15828_c0_seq1(K04850);comp15828_c0_seq2(K04850);comp1600126_c0_seq1(K15009);comp1712244_c0_…
path:ko05145	Toxoplasmosis	258	ko05145.png	comp1003634_c0_seq1(K13241);comp100670_c0_seq1(K04729);comp102433_c0_seq1(K04534);comp102606_c0_seq1(K02581);comp1044515_c0_seq1(K06240);comp1052772_c0_seq1(K10160);comp106633_c0_seq1(K04733);comp107656_c0_seq1(K11219);comp107915_c0_seq1(K04403);comp1081028_c0_seq1(K05637);comp1092613_c0_seq1(K05637);comp1113719_c0_seq1(K13376);comp1123885_c0_seq1(K02649);comp1208391_c0_seq1(K09565);comp1216209_c…
path:ko04915	Estrogen signaling pathway	260	ko04915.png	comp102433_c0_seq1(K04534);comp1123885_c0_seq1(K02649);comp1203213_c0_seq1(K08045);comp1268244_c0_seq1(K04374);comp1455402_c0_seq1(K06279);comp1686598_c0_seq1(K13242);comp1689804_c0_seq1(K13242);comp1772_c0_seq1(K03283);comp1772_c1_seq1(K03283);comp1832_c0_seq1(K08550);comp18593_c0_seq1(K03283);comp1989751_c0_seq1(K03283);comp2057426_c0_seq1(K04079);comp21253_c0_seq1(K03283);comp2154067_c0_seq1(K…
path:ko05215	Prostate cancer	261	ko05215.png	comp1123885_c0_seq1(K02649);comp1245443_c0_seq1(K05086);comp1268244_c0_seq1(K04374);comp1313746_c0_seq1(K04357);comp17779_c0_seq1(K09389);comp2057426_c0_seq1(K04079);comp31856_c0_seq1(K02649);comp32679_c0_seq1(K07209);comp33055_c0_seq1(K07827);comp33829_c0_seq1(K04369);comp34847_c0_seq1(K09048);comp34847_c0_seq2(K09048);comp38445_c0_seq1(K05459);comp419325_c0_seq1(K02649);comp435008_c0_seq1(K0904…
path:ko05146	Amoebiasis	265	ko05146.png	comp1003634_c0_seq1(K13241);comp1044515_c0_seq1(K06240);comp1052772_c0_seq1(K10160);comp1081028_c0_seq1(K05637);comp1092613_c0_seq1(K05637);comp1101754_c0_seq1(K06236);comp1113719_c0_seq1(K13376);comp1123885_c0_seq1(K02649);comp1139281_c0_seq1(K06236);comp1141269_c0_seq1(K06236);comp1216209_c0_seq1(K06240);comp1227337_c0_seq1(K06237);comp1235680_c0_seq1(K06240);comp1419284_c0_seq1(K05637);comp144…
path:ko04916	Melanogenesis	265	ko04916.png	comp102433_c0_seq1(K04534);comp1054309_c0_seq1(K00312);comp1081613_c0_seq1(K01558);comp11595_c0_seq1(K01827);comp11595_c0_seq2(K01827);comp1197014_c0_seq1(K08725);comp1203213_c0_seq1(K08045);comp1373729_c0_seq1(K01827);comp1409740_c0_seq1(K00182);comp2143163_c0_seq1(K00572);comp2198_c0_seq1(K02183);comp25294_c0_seq1(K01357);comp258149_c0_seq1(K05228);comp25846_c0_seq1(K04632);comp2661_c0_seq1(K02…
path:ko04713	Circadian entrainment	266	ko04713.png	comp102433_c0_seq1(K04534);comp1053364_c0_seq1(K12319);comp1061374_c0_seq1(K04856);comp1076256_c0_seq1(K04850);comp1088587_c0_seq1(K04855);comp1117196_c0_seq1(K04855);comp1202783_c0_seq1(K04855);comp1203213_c0_seq1(K08045);comp1203871_c0_seq1(K04962);comp1205770_c0_seq1(K04962);comp1253789_c0_seq1(K04851);comp126400_c0_seq1(K05199);comp1297198_c0_seq1(K04963);comp1339735_c0_seq1(K04851);comp13746…
path:ko04270	Vascular smooth muscle contraction	268	ko04270.png	comp1053364_c0_seq1(K12319);comp1066470_c0_seq1(K01047);comp1076256_c0_seq1(K04850);comp115899_c0_seq1(K06269);comp115923_c0_seq1(K06269);comp1193724_c0_seq1(K04857);comp1203213_c0_seq1(K08045);comp1253789_c0_seq1(K04851);comp1339735_c0_seq1(K04851);comp144297_c0_seq1(K04197);comp15828_c0_seq1(K04850);comp15828_c0_seq2(K04850);comp1927147_c0_seq1(K04857);comp2198_c0_seq1(K02183);comp25846_c0_seq1…
path:ko05160	Hepatitis C	274	ko05160.png	comp106435_c0_seq1(K04354);comp106590_c0_seq1(K04693);comp107656_c0_seq1(K11219);comp1123885_c0_seq1(K02649);comp119483_c0_seq1(K08860);comp1313746_c0_seq1(K04357);comp2140889_c0_seq1(K06087);comp26301_c0_seq1(K06087);comp26771_c1_seq1(K08860);comp27926_c0_seq1(K06087);comp28140_c0_seq1(K04696);comp29417_c0_seq1(K06087);comp31856_c0_seq1(K02649);comp320395_c0_seq1(K01165);comp32679_c0_seq1(K07209…
path:ko04064	NF-kappa B signaling pathway	275	ko04064.png	comp100670_c0_seq1(K04729);comp101578_c0_seq1(K03157);comp1052772_c0_seq1(K10160);comp106633_c0_seq1(K04733);comp107915_c0_seq1(K04403);comp137475_c0_seq1(K09253);comp1624537_c0_seq1(K10160);comp233369_c0_seq1(K06856);comp26876_c0_seq1(K07368);comp26876_c0_seq2(K07368);comp29418_c0_seq1(K04725);comp29418_c0_seq2(K04725);comp32679_c0_seq1(K07209);comp33142_c0_seq1(K07367);comp33512_c0_seq1(K10577)…
path:ko04380	Osteoclast differentiation	277	ko04380.png	comp106590_c0_seq1(K04693);comp107656_c0_seq1(K11219);comp107915_c0_seq1(K04403);comp1085396_c0_seq1(K04576);comp1110820_c0_seq1(K05869);comp1113719_c0_seq1(K13376);comp1123885_c0_seq1(K02649);comp137475_c0_seq1(K09253);comp14579_c0_seq1(K08601);comp1466354_c0_seq1(K04576);comp1504107_c0_seq1(K08091);comp1651301_c0_seq1(K08091);comp241899_c0_seq1(K04388);comp28140_c0_seq1(K04696);comp28535_c0_seq…
path:ko01120	Microbial metabolism in diverse environments	278	ko01120.png	comp1007049_c0_seq1(K00850);comp102136_c0_seq1(K01953);comp1080159_c0_seq1(K00106);comp1113130_c0_seq1(K03841);comp1158437_c0_seq1(K00106);comp1222287_c0_seq1(K00106);comp1375433_c0_seq1(K00106);comp1380781_c0_seq1(K03781);comp1392920_c0_seq1(K01647);comp1420404_c0_seq1(K00030);comp1432843_c0_seq1(K01623);comp1461226_c0_seq1(K00128);comp150641_c0_seq1(K00029);comp1562553_c0_seq1(K01610);comp17621…
path:ko04725	Cholinergic synapse	284	ko04725.png	comp102433_c0_seq1(K04534);comp1069678_c0_seq1(K04809);comp1076256_c0_seq1(K04850);comp1092297_c0_seq1(K04927);comp1110820_c0_seq1(K05869);comp11166_c0_seq1(K00623);comp1123885_c0_seq1(K02649);comp1193724_c0_seq1(K04857);comp1203213_c0_seq1(K08045);comp1237647_c0_seq1(K04849);comp1253789_c0_seq1(K04851);comp1267831_c0_seq1(K04815);comp1268244_c0_seq1(K04374);comp12851_c0_seq1(K04849);comp1339735_…
path:ko05161	Hepatitis B	291	ko05161.png	comp100670_c0_seq1(K04729);comp1052772_c0_seq1(K10160);comp1113719_c0_seq1(K13376);comp1123885_c0_seq1(K02649);comp1203369_c0_seq1(K03662);comp1268244_c0_seq1(K04374);comp13507_c0_seq1(K08738);comp1624537_c0_seq1(K10160);comp17779_c0_seq1(K09389);comp2043472_c0_seq1(K12496);comp244746_c0_seq1(K04446);comp2661_c0_seq1(K02677);comp30129_c0_seq1(K04389);comp31856_c0_seq1(K02649);comp32679_c0_seq1(K0…
path:ko04722	Neurotrophin signaling pathway	302	ko04722.png	comp1016476_c0_seq1(K06630);comp102606_c0_seq1(K02581);comp106633_c0_seq1(K04733);comp10774_c0_seq1(K06630);comp1110820_c0_seq1(K05869);comp1123885_c0_seq1(K02649);comp1142239_c0_seq1(K06630);comp114297_c0_seq1(K06630);comp1268244_c0_seq1(K04374);comp1390742_c0_seq1(K06630);comp1455402_c0_seq1(K06279);comp1459538_c0_seq1(K03176);comp2198_c0_seq1(K02183);comp23726_c0_seq1(K06630);comp30129_c0_seq1…
path:ko03040	Spliceosome	302	ko03040.png	comp1772_c0_seq1(K03283);comp1772_c1_seq1(K03283);comp179357_c0_seq1(K12824);comp18593_c0_seq1(K03283);comp1989751_c0_seq1(K03283);comp21253_c0_seq1(K03283);comp32579_c0_seq1(K12816);comp32836_c0_seq1(K12869);comp32856_c0_seq1(K12626);comp32894_c0_seq1(K12839);comp32914_c0_seq1(K12877);comp32967_c0_seq1(K12823);comp33005_c0_seq1(K11097);comp33066_c0_seq1(K12827);comp33087_c0_seq1(K11088);comp3308…
path:ko04728	Dopaminergic synapse	307	ko04728.png	comp102286_c0_seq1(K15494);comp102433_c0_seq1(K04534);comp106435_c0_seq1(K04354);comp1076256_c0_seq1(K04850);comp1125962_c0_seq1(K00501);comp115899_c0_seq1(K06269);comp115923_c0_seq1(K06269);comp1200278_c0_seq1(K04147);comp1203213_c0_seq1(K08045);comp1237647_c0_seq1(K04849);comp124918_c0_seq1(K11584);comp1253789_c0_seq1(K04851);comp126400_c0_seq1(K05199);comp1268244_c0_seq1(K04374);comp12851_c0_s…
path:ko04141	Protein processing in endoplasmic reticulum	311	ko04141.png	comp103300_c0_seq1(K11863);comp103440_c0_seq1(K09555);comp105164_c0_seq1(K13989);comp107374_c0_seq1(K09542);comp1091819_c0_seq1(K08852);comp117174_c0_seq1(K10099);comp119483_c0_seq1(K08860);comp125921_c0_seq1(K07765);comp1268244_c0_seq1(K04374);comp1383684_c0_seq1(K01367);comp150195_c0_seq1(K04554);comp1772_c0_seq1(K03283);comp1772_c1_seq1(K03283);comp18593_c0_seq1(K03283);comp1989751_c0_seq1(K03…
path:ko04060	Cytokine-cytokine receptor interaction	312	ko04060.png	comp1007233_c0_seq1(K05097);comp101578_c0_seq1(K03157);comp10571_c0_seq1(K04667);comp108326_c0_seq1(K05162);comp1094306_c0_seq1(K05081);comp1113719_c0_seq1(K13376);comp1206767_c0_seq1(K05419);comp12620_c0_seq1(K05098);comp1313746_c0_seq1(K04357);comp1387153_c0_seq1(K04662);comp1392463_c0_seq1(K05099);comp1472716_c0_seq1(K05449);comp1537368_c0_seq1(K04188);comp1667250_c0_seq1(K05424);comp1691_c0_s…
path:ko04310	Wnt signaling pathway	325	ko04310.png	comp102370_c0_seq1(K03362);comp1054309_c0_seq1(K00312);comp106956_c0_seq1(K04493);comp1081613_c0_seq1(K01558);comp111643_c0_seq1(K10162);comp1409740_c0_seq1(K00182);comp2143163_c0_seq1(K00572);comp244746_c0_seq1(K04446);comp25294_c0_seq1(K01357);comp2661_c0_seq1(K02677);comp279506_c0_seq1(K04511);comp33042_c0_seq1(K03868);comp33352_c0_seq1(K04345);comp33352_c0_seq2(K04345);comp33712_c0_seq1(K0434…
path:ko05010	Alzheimer's disease	325	ko05010.png	comp103689_c0_seq1(K01408);comp1057850_c0_seq1(K00411);comp1058654_c0_seq1(K02256);comp1076256_c0_seq1(K04850);comp1091819_c0_seq1(K08852);comp11390_c0_seq1(K02261);comp1193724_c0_seq1(K04857);comp119483_c0_seq1(K08860);comp1253789_c0_seq1(K04851);comp1297198_c0_seq1(K04963);comp1339735_c0_seq1(K04851);comp13507_c0_seq1(K08738);comp1383684_c0_seq1(K01367);comp14505_c0_seq1(K02133);comp1532525_c0_…
path:ko05162	Measles	330	ko05162.png	comp100526_c0_seq1(K06450);comp100670_c0_seq1(K04729);comp102606_c0_seq1(K02581);comp1052772_c0_seq1(K10160);comp106590_c0_seq1(K04693);comp106633_c0_seq1(K04733);comp107656_c0_seq1(K11219);comp1123885_c0_seq1(K02649);comp119483_c0_seq1(K08860);comp1624537_c0_seq1(K10160);comp1772_c0_seq1(K03283);comp1772_c1_seq1(K03283);comp1777660_c0_seq1(K14753);comp18593_c0_seq1(K03283);comp1989751_c0_seq1(K0…
path:ko04390	Hippo signaling pathway	338	ko04390.png	comp101204_c0_seq1(K04412);comp1016476_c0_seq1(K06630);comp102370_c0_seq1(K03362);comp1054309_c0_seq1(K00312);comp106435_c0_seq1(K04354);comp10774_c0_seq1(K06630);comp1081613_c0_seq1(K01558);comp1113719_c0_seq1(K13376);comp1142239_c0_seq1(K06630);comp114297_c0_seq1(K06630);comp115899_c0_seq1(K06269);comp115923_c0_seq1(K06269);comp1375091_c0_seq1(K09448);comp1387153_c0_seq1(K04662);comp1390742_c0_…
path:ko04666	Fc gamma R-mediated phagocytosis	349	ko04666.png	comp106384_c0_seq1(K08893);comp1065638_c0_seq1(K06478);comp1066922_c0_seq1(K06478);comp1068340_c0_seq1(K06478);comp1083973_c0_seq1(K06478);comp1123885_c0_seq1(K02649);comp11353_c0_seq1(K06478);comp1199572_c0_seq1(K05757);comp1241063_c0_seq1(K06478);comp1250441_c0_seq1(K06478);comp1334410_c0_seq1(K06478);comp1382446_c0_seq1(K06478);comp1386558_c0_seq1(K06478);comp1389425_c0_seq1(K06478);comp139629…
path:ko03013	RNA transport	360	ko03013.png	comp105962_c0_seq1(K13130);comp106073_c0_seq1(K13134);comp106285_c0_seq1(K09291);comp109465_c0_seq1(K14308);comp10956_c0_seq1(K13126);comp110991_c0_seq1(K03539);comp111968_c0_seq1(K14327);comp112215_c0_seq1(K03259);comp1197181_c0_seq1(K13126);comp125755_c0_seq1(K03239);comp162093_c0_seq1(K12172);comp2121242_c0_seq1(K03113);comp23611_c0_seq1(K03231);comp239725_c0_seq1(K14319);comp25561_c0_seq1(K14…
path:ko04062	Chemokine signaling pathway	361	ko04062.png	comp1017457_c0_seq1(K05760);comp102606_c0_seq1(K02581);comp106384_c0_seq1(K08893);comp1123885_c0_seq1(K02649);comp1203213_c0_seq1(K08045);comp1396927_c0_seq1(K00909);comp1455402_c0_seq1(K06279);comp1537368_c0_seq1(K04188);comp158886_c0_seq1(K05730);comp30094_c0_seq1(K04548);comp31777_c0_seq1(K05730);comp31856_c0_seq1(K02649);comp32614_c0_seq1(K04182);comp32679_c0_seq1(K07209);comp32869_c0_seq1(K0…
path:ko04660	T cell receptor signaling pathway	363	ko04660.png	comp100526_c0_seq1(K06450);comp102606_c0_seq1(K02581);comp1065638_c0_seq1(K06478);comp1066922_c0_seq1(K06478);comp1068340_c0_seq1(K06478);comp1083973_c0_seq1(K06478);comp1123885_c0_seq1(K02649);comp11353_c0_seq1(K06478);comp1241063_c0_seq1(K06478);comp1250441_c0_seq1(K06478);comp1334410_c0_seq1(K06478);comp1382446_c0_seq1(K06478);comp1386558_c0_seq1(K06478);comp1389425_c0_seq1(K06478);comp1396299…
path:ko04520	Adherens junction	377	ko04520.png	comp1392463_c0_seq1(K05099);comp143066_c0_seq1(K06083);comp176093_c0_seq1(K05706);comp241899_c0_seq1(K04388);comp30199_c0_seq1(K04527);comp30803_c0_seq1(K06085);comp30803_c0_seq2(K06085);comp32770_c0_seq1(K05691);comp33000_c0_seq1(K05692);comp33147_c0_seq1(K04500);comp33147_c0_seq2(K04500);comp36346_c0_seq1(K05691);comp37407_c0_seq1(K05706);comp455494_c0_seq1(K05099);comp456049_c0_seq1(K06082);co…
path:ko04145	Phagosome	393	ko04145.png	comp100050_c0_seq1(K06751);comp1010476_c0_seq1(K02145);comp1052772_c0_seq1(K10160);comp1068258_c0_seq1(K10414);comp1083375_c0_seq1(K04659);comp115757_c0_seq1(K03990);comp1203369_c0_seq1(K03662);comp12393_c0_seq1(K12478);comp1280378_c0_seq1(K02152);comp1314227_c0_seq1(K01365);comp1383415_c0_seq1(K01365);comp140380_c0_seq1(K07374);comp1460344_c0_seq1(K07375);comp1624537_c0_seq1(K10160);comp1633672_…
path:ko05164	Influenza A	393	ko05164.png	comp100670_c0_seq1(K04729);comp102606_c0_seq1(K02581);comp1052772_c0_seq1(K10160);comp106590_c0_seq1(K04693);comp106633_c0_seq1(K04733);comp107656_c0_seq1(K11219);comp1123885_c0_seq1(K02649);comp119483_c0_seq1(K08860);comp13507_c0_seq1(K08738);comp1621610_c0_seq1(K01312);comp1624537_c0_seq1(K10160);comp1772_c0_seq1(K03283);comp1772_c1_seq1(K03283);comp18593_c0_seq1(K03283);comp1989751_c0_seq1(K03…
path:ko05203	Viral carcinogenesis	425	ko05203.png	comp100050_c0_seq1(K06751);comp1016476_c0_seq1(K06630);comp1017457_c0_seq1(K05760);comp106590_c0_seq1(K04693);comp10774_c0_seq1(K06630);comp1123885_c0_seq1(K02649);comp1142239_c0_seq1(K06630);comp114297_c0_seq1(K06630);comp115757_c0_seq1(K03990);comp1234200_c0_seq1(K15305);comp1268244_c0_seq1(K04374);comp1390742_c0_seq1(K06630);comp1417233_c0_seq1(K11254);comp18998_c0_seq1(K11252);comp2043472_c0_…
path:ko04910	Insulin signaling pathway	427	ko04910.png	comp10379_c0_seq1(K07189);comp1046370_c0_seq1(K07200);comp1066449_c0_seq1(K07190);comp1113130_c0_seq1(K03841);comp112215_c0_seq1(K03259);comp1123885_c0_seq1(K02649);comp115899_c0_seq1(K06269);comp115923_c0_seq1(K06269);comp1297551_c0_seq1(K07190);comp1386026_c0_seq1(K00688);comp1455402_c0_seq1(K06279);comp145714_c0_seq1(K07189);comp1801492_c0_seq1(K00688);comp2004022_c0_seq1(K00688);comp2198_c0_s…
path:ko04360	Axon guidance	428	ko04360.png	comp1002950_c0_seq1(K06840);comp100406_c0_seq1(K07524);comp1046968_c0_seq1(K05463);comp1074990_c0_seq1(K07524);comp1108442_c0_seq1(K05103);comp1386729_c0_seq1(K06840);comp1392463_c0_seq1(K05099);comp14731_c0_seq1(K06820);comp1644055_c0_seq1(K06843);comp1907_c0_seq1(K06820);comp2009481_c0_seq1(K06755);comp244746_c0_seq1(K04446);comp25535_c0_seq1(K05113);comp28898_c0_seq1(K05462);comp30050_c0_seq1(…
path:ko04810	Regulation of actin cytoskeleton	455	ko04810.png	comp1017457_c0_seq1(K05760);comp1078912_c0_seq1(K06591);comp1098440_c0_seq1(K06587);comp1099870_c0_seq1(K06584);comp1123885_c0_seq1(K02649);comp115899_c0_seq1(K06269);comp115923_c0_seq1(K06269);comp1199572_c0_seq1(K05757);comp1204784_c0_seq1(K04358);comp1245443_c0_seq1(K05086);comp1253404_c0_seq1(K04358);comp1313746_c0_seq1(K04357);comp14314_c0_seq1(K05759);comp158886_c0_seq1(K05730);comp1617979_…
path:ko00230	Purine metabolism	457	ko00230.png	comp1002560_c0_seq1(K13755);comp1042193_c0_seq1(K12321);comp1053364_c0_seq1(K12319);comp1053840_c0_seq1(K01511);comp1061846_c0_seq1(K13755);comp1079821_c0_seq1(K13755);comp1080159_c0_seq1(K00106);comp1084711_c0_seq1(K01120);comp1098637_c0_seq1(K01120);comp1109077_c0_seq1(K01513);comp1158437_c0_seq1(K00106);comp1203213_c0_seq1(K08045);comp120761_c0_seq1(K03007);comp1222287_c0_seq1(K00106);comp1375…
path:ko05169	Epstein-Barr virus infection	468	ko05169.png	comp100050_c0_seq1(K06751);comp1016476_c0_seq1(K06630);comp102606_c0_seq1(K02581);comp107656_c0_seq1(K11219);comp10774_c0_seq1(K06630);comp107915_c0_seq1(K04403);comp1123885_c0_seq1(K02649);comp1142239_c0_seq1(K06630);comp114297_c0_seq1(K06630);comp119483_c0_seq1(K08860);comp120761_c0_seq1(K03007);comp1210010_c0_seq1(K09543);comp1312_c0_seq1(K06065);comp137475_c0_seq1(K09253);comp1390742_c0_seq1(…
path:ko04120	Ubiquitin mediated proteolysis	484	ko04120.png	comp1008242_c0_seq1(K10456);comp102370_c0_seq1(K03362);comp103630_c0_seq1(K06688);comp104575_c0_seq1(K10583);comp1071386_c0_seq1(K10592);comp1127400_c0_seq1(K07868);comp1133838_c0_seq1(K03364);comp1141491_c0_seq1(K10592);comp115325_c0_seq1(K03353);comp117174_c0_seq1(K10099);comp150195_c0_seq1(K04554);comp1688_c0_seq1(K10592);comp1699432_c0_seq1(K10605);comp172766_c0_seq1(K10592);comp19768_c0_seq1…
path:ko04530	Tight junction	493	ko04530.png	comp103186_c0_seq1(K10352);comp106435_c0_seq1(K04354);comp106983_c0_seq1(K10352);comp1090284_c0_seq1(K06108);comp12423_c0_seq1(K06104);comp13687_c0_seq1(K06090);comp1376986_c0_seq1(K10352);comp1397842_c0_seq1(K10352);comp1404388_c0_seq1(K05631);comp1440613_c0_seq1(K10352);comp1470507_c0_seq1(K10352);comp1478411_c0_seq1(K06105);comp15657_c0_seq1(K10352);comp18627_c0_seq1(K10352);comp1901281_c0_seq…
path:ko05152	Tuberculosis	497	ko05152.png	comp1003634_c0_seq1(K13241);comp100670_c0_seq1(K04729);comp1052772_c0_seq1(K10160);comp106633_c0_seq1(K04733);comp1113719_c0_seq1(K13376);comp115757_c0_seq1(K03990);comp1203369_c0_seq1(K03662);comp12393_c0_seq1(K12478);comp13507_c0_seq1(K08738);comp1624537_c0_seq1(K10160);comp2062215_c0_seq1(K04043);comp2180610_c0_seq1(K04043);comp2198_c0_seq1(K02183);comp233369_c0_seq1(K06856);comp2601957_c0_seq…
path:ko05168	Herpes simplex infection	497	ko05168.png	comp100050_c0_seq1(K06751);comp100670_c0_seq1(K04729);comp102606_c0_seq1(K02581);comp1055011_c0_seq1(K03129);comp1062807_c0_seq1(K03129);comp1065553_c0_seq1(K03129);comp106590_c0_seq1(K04693);comp1066782_c0_seq1(K03129);comp107656_c0_seq1(K11219);comp107915_c0_seq1(K04403);comp1082901_c0_seq1(K03129);comp1102146_c0_seq1(K03129);comp1112554_c0_seq1(K03129);comp115757_c0_seq1(K03990);comp115899_c0_…
path:ko05202	Transcriptional misregulation in cancer	504	ko05202.png	comp104943_c0_seq1(K13105);comp1081613_c0_seq1(K01558);comp11505_c0_seq1(K15619);comp126400_c0_seq1(K05199);comp1317070_c0_seq1(K00069);comp1392463_c0_seq1(K05099);comp1459538_c0_seq1(K03176);comp15032_c0_seq1(K11424);comp2025981_c0_seq1(K15614);comp22607_c0_seq1(K11447);comp233369_c0_seq1(K06856);comp236964_c0_seq1(K09283);comp241899_c0_seq1(K04388);comp2712_c0_seq1(K11447);comp287656_c0_seq1(K0…
path:ko05016	Huntington's disease	509	ko05016.png	comp1055011_c0_seq1(K03129);comp1057850_c0_seq1(K00411);comp10583_c0_seq1(K05863);comp1058654_c0_seq1(K02256);comp1062807_c0_seq1(K03129);comp1065553_c0_seq1(K03129);comp1066782_c0_seq1(K03129);comp1081795_c0_seq1(K10408);comp1082901_c0_seq1(K03129);comp1102146_c0_seq1(K03129);comp1112554_c0_seq1(K03129);comp11390_c0_seq1(K02261);comp1149195_c0_seq1(K10408);comp1190060_c0_seq1(K04559);comp1193177…
path:ko04514	Cell adhesion molecules (CAMs)	518	ko04514.png	comp100050_c0_seq1(K06751);comp1065638_c0_seq1(K06478);comp1066922_c0_seq1(K06478);comp1068340_c0_seq1(K06478);comp1078912_c0_seq1(K06591);comp1083973_c0_seq1(K06478);comp1084779_c0_seq1(K06809);comp1099870_c0_seq1(K06584);comp11353_c0_seq1(K06478);comp1194348_c0_seq1(K06467);comp1241063_c0_seq1(K06478);comp1250441_c0_seq1(K06478);comp1253168_c0_seq1(K06467);comp1334410_c0_seq1(K06478);comp138244…
path:ko01110	Biosynthesis of secondary metabolites	525	ko01110.png	comp100228_c0_seq1(K01840);comp1007049_c0_seq1(K00850);comp102136_c0_seq1(K01953);comp103160_c0_seq1(K01590);comp103787_c0_seq1(K00884);comp1053544_c0_seq1(K01183);comp1079725_c0_seq1(K00789);comp1080159_c0_seq1(K00106);comp108612_c0_seq1(K11731);comp1113130_c0_seq1(K03841);comp111914_c0_seq1(K01092);comp112138_c0_seq1(K00276);comp112312_c0_seq1(K06127);comp114318_c0_seq1(K00166);comp1158437_c0_s…
path:ko04020	Calcium signaling pathway	530	ko04020.png	comp1002560_c0_seq1(K13755);comp1003634_c0_seq1(K13241);comp1008146_c0_seq1(K05860);comp1056762_c0_seq1(K04161);comp1057379_c0_seq1(K05216);comp10583_c0_seq1(K05863);comp1061374_c0_seq1(K04856);comp1061846_c0_seq1(K13755);comp1066449_c0_seq1(K07190);comp1069678_c0_seq1(K04809);comp1076256_c0_seq1(K04850);comp1079821_c0_seq1(K13755);comp1088587_c0_seq1(K04855);comp1088597_c0_seq1(K05085);comp11108…
path:ko04510	Focal adhesion	536	ko04510.png	comp1007233_c0_seq1(K05097);comp1017457_c0_seq1(K05760);comp1044515_c0_seq1(K06240);comp1078912_c0_seq1(K06591);comp1081028_c0_seq1(K05637);comp1083375_c0_seq1(K04659);comp1092613_c0_seq1(K05637);comp1098440_c0_seq1(K06587);comp1099870_c0_seq1(K06584);comp1101754_c0_seq1(K06236);comp1123885_c0_seq1(K02649);comp1139281_c0_seq1(K06236);comp1141269_c0_seq1(K06236);comp115899_c0_seq1(K06269);comp1159…
path:ko04144	Endocytosis	546	ko04144.png	comp100050_c0_seq1(K06751);comp101182_c0_seq1(K12196);comp103156_c0_seq1(K07904);comp1088597_c0_seq1(K05085);comp1111754_c0_seq1(K05084);comp1113719_c0_seq1(K13376);comp12393_c0_seq1(K12478);comp1246926_c0_seq1(K05084);comp12620_c0_seq1(K05098);comp1313746_c0_seq1(K04357);comp1381465_c0_seq1(K12494);comp1384540_c0_seq1(K05084);comp1392463_c0_seq1(K05099);comp1396927_c0_seq1(K00909);comp1412165_c0…
path:ko05205	Proteoglycans in cancer	595	ko05205.png	comp1008146_c0_seq1(K05860);comp1017457_c0_seq1(K05760);comp1048767_c0_seq1(K06225);comp1052772_c0_seq1(K10160);comp1054309_c0_seq1(K00312);comp1073477_c0_seq1(K10164);comp1081613_c0_seq1(K01558);comp1088597_c0_seq1(K05085);comp1111754_c0_seq1(K05084);comp1113719_c0_seq1(K13376);comp1122271_c0_seq1(K09069);comp1123885_c0_seq1(K02649);comp1125384_c0_seq1(K05860);comp115899_c0_seq1(K06269);comp1159…
path:ko05166	HTLV-I infection	604	ko05166.png	comp100050_c0_seq1(K06751);comp100526_c0_seq1(K06450);comp1006223_c0_seq1(K09341);comp1054309_c0_seq1(K00312);comp10583_c0_seq1(K05863);comp1061792_c0_seq1(K09421);comp1081613_c0_seq1(K01558);comp1113719_c0_seq1(K13376);comp1123885_c0_seq1(K02649);comp115325_c0_seq1(K03353);comp1203213_c0_seq1(K08045);comp121565_c0_seq1(K15307);comp1234200_c0_seq1(K15305);comp1250488_c0_seq1(K15309);comp1268244_c…
path:ko04080	Neuroactive ligand-receptor interaction	614	ko04080.png	comp103696_c0_seq1(K04273);comp1045170_c0_seq1(K04210);comp1053299_c0_seq1(K05051);comp1054152_c0_seq1(K04605);comp1055540_c0_seq1(K04214);comp1056762_c0_seq1(K04161);comp1057379_c0_seq1(K05216);comp1066498_c0_seq1(K04205);comp1069678_c0_seq1(K04809);comp1074277_c0_seq1(K04306);comp1081063_c0_seq1(K04239);comp1085396_c0_seq1(K04576);comp1093568_c0_seq1(K04582);comp1093699_c0_seq1(K04306);comp1094…
path:ko04010	MAPK signaling pathway	643	ko04010.png	comp101204_c0_seq1(K04412);comp104623_c0_seq1(K04414);comp105026_c0_seq1(K04402);comp1061374_c0_seq1(K04856);comp1074350_c0_seq1(K04462);comp1076256_c0_seq1(K04850);comp107915_c0_seq1(K04403);comp1088587_c0_seq1(K04855);comp1113719_c0_seq1(K13376);comp1117196_c0_seq1(K04855);comp1192663_c0_seq1(K04861);comp1193724_c0_seq1(K04857);comp1202783_c0_seq1(K04855);comp1204784_c0_seq1(K04358);comp1237647…
path:ko04151	PI3K-Akt signaling pathway	750	ko04151.png	comp1007233_c0_seq1(K05097);comp1016476_c0_seq1(K06630);comp103696_c0_seq1(K04273);comp1044515_c0_seq1(K06240);comp1052772_c0_seq1(K10160);comp106435_c0_seq1(K04354);comp10774_c0_seq1(K06630);comp1078912_c0_seq1(K06591);comp1081028_c0_seq1(K05637);comp1083375_c0_seq1(K04659);comp1092613_c0_seq1(K05637);comp1094306_c0_seq1(K05081);comp1098440_c0_seq1(K06587);comp1099870_c0_seq1(K06584);comp1101754…
path:ko05200	Pathways in cancer	784	ko05200.png	comp1003634_c0_seq1(K13241);comp1044515_c0_seq1(K06240);comp1048767_c0_seq1(K06225);comp1054309_c0_seq1(K00312);comp106285_c0_seq1(K09291);comp1074350_c0_seq1(K04462);comp1081028_c0_seq1(K05637);comp1081613_c0_seq1(K01558);comp1092613_c0_seq1(K05637);comp1113719_c0_seq1(K13376);comp1123885_c0_seq1(K02649);comp1204784_c0_seq1(K04358);comp1216209_c0_seq1(K06240);comp1224032_c0_seq1(K08775);comp1227…
path:ko01100	Metabolic pathways	2195	ko01100.png	comp100228_c0_seq1(K01840);comp1003634_c0_seq1(K13241);comp1007049_c0_seq1(K00850);comp1008146_c0_seq1(K05860);comp1010476_c0_seq1(K02145);comp102136_c0_seq1(K01953);comp102972_c0_seq1(K01468);comp103160_c0_seq1(K01590);comp103196_c0_seq1(K00509);comp103443_c0_seq1(K01480);comp104408_c0_seq1(K00710);comp105388_c0_seq1(K00008);comp105602_c0_seq1(K03375);comp1057850_c0_seq1(K00411);comp1058654_c0_s…
				86577_c1_seq16(K00901);comp86577_c1_seq7(K00901);comp86634_c0_seq1(K12352);comp86634_c0_seq2(K12352);comp86634_c0_seq3(K12352);comp86663_c0_seq1(K01230);comp866738_c0_seq1(K02126);comp86698_c0_seq1(K01634);comp867301_c0_seq1(K03373);comp86752_c0_seq1(K07966);comp86761_c0_seq1(K00019);comp86761_c0_seq2(K00019);comp86761_c0_seq3(K00019);comp86770_c0_seq1(K03848);comp86843_c1_seq2(K00780);comp86843_…
