# Supplementary material for: Transcriptomic analysis of the host response to an iridovirus infection in Chinese giant salamander, Andrias davidianus
Source: Vet Res. 2015 Nov 20;46:136. doi: 10.1186/s13567-015-0279-8 (PMC4654921; doi:10.1186/s13567-015-0279-8)
Supplement: Supplementary file 3 — 10.1186/s13567-015-0279-8 Differentially expressed genes specific for uninfected Chinese giant salamander (A) and GSIV-infected Chinese giant salamander (B). The table provided a comprehensive list of differentially expressed genes specific for uninfected Chinese giant salamander (GS_CS) and GSIV-infected Chinese giant salamander (GS_TS) at estimated absolute log2-fold change of ≥1 and FDR ≤ 0.05. A total of 102 down-regulated genes were detected only in the GS_CS samples (A), and 67 up-regulated genes specific for the GS_TS samples (B). [file 13567_2015_279_MOESM3_ESM.xlsx]

## Sheet: 2A
Additional file 2A: Differentially expressed genes specific for uninfected Chinese giant salamander
gene_id	KEGG_GENE_NAME	NR_tophit_description	GS_CS_fpkm	GS_TS_fpkm	FDR	log2FC1(GS_TS/GS_CS)	significant(FDR<=0.05,|logFC|>=1)
comp92280_c0	_	_	7.57	0	4.93135e-07	-8.81278	yes
comp133661_c0	_	_	4.44	0	2.17243e-06	-8.52902	yes
comp378433_c0	_	_	1.27	0	3.94234e-06	-8.41387	yes
comp49730_c0	_	_	1.37	0	1.04252e-05	-8.19883	yes
comp78141_c0	_	_	12.72	0	1.76108e-05	-8.10295	yes
comp87727_c0	_	_	6.75	0	6.90301e-05	-7.83102	yes
comp88748_c0	_	_	2	0	9.0351e-05	-7.7699	yes
comp160722_c0	_	_	5.36	0	0.000101792	-7.73834	yes
comp90621_c0	_	_	6.82	0	0.000101792	-7.73834	yes
comp30621_c0	_	_	2.09	0	0.000180116	-7.63928	yes
comp89464_c1	_	_	2.21	0	0.000207304	-7.60469	yes
comp198950_c0	_	_	2.4	0	0.00023455	-7.56926	yes
comp84299_c0	_	_	2.19	0	0.000269995	-7.53292	yes
comp85811_c0	_	_	4.31	0	0.000306082	-7.49565	yes
comp73627_c0	_	_	1.38	0	0.000355013	-7.4574	yes
comp26110_c0	_	_	1.15	0	0.000674311	-7.33613	yes
comp58625_c0	_	_	2	0	0.000935869	-7.24923	yes
comp88379_c1	_	_	0.96	0	0.00188679	-7.10819	yes
comp24982_c0	_	_	3.19	0	0.00266574	-7.00587	yes
comp30074_c0	_	_	1.37	0	0.00594248	-6.83735	yes
comp496145_c0	_	_	1.15	0	0.00594248	-6.83735	yes
comp49921_c0	_	_	1.37	0	0.0070291	-6.77649	yes
comp342528_c0	_	_	1.62	0	0.0106209	-6.6465	yes
comp90096_c0	_	_	1.62	0	0.0106209	-6.6465	yes
comp95844_c0	_	_	2.09	0	0.0128923	-6.57683	yes
comp96341_c0	_	_	2.14	0	0.0128923	-6.57683	yes
comp11734_c0	_	_	0.93	0	0.0159145	-6.50363	yes
comp26905_c0	_	_	1.15	0	0.0159145	-6.50363	yes
comp45144_c0	_	_	0.8	0	0.0159145	-6.50363	yes
comp61963_c0	_	_	2.08	0	0.0159145	-6.50363	yes
comp244274_c0	_	_	2.34	0	0.0196043	-6.42651	yes
comp26358_c0	_	_	1.16	0	0.0196043	-6.42651	yes
comp275861_c0	_	_	1.81	0	0.0196043	-6.42651	yes
comp43260_c0	_	_	1.46	0	0.0196043	-6.42651	yes
comp48445_c0	_	_	1.52	0	0.0196043	-6.42651	yes
comp80874_c0	_	_	1.4	0	0.0196043	-6.42651	yes
comp358361_c0	_	_	0.92	0	0.0307686	-6.34503	yes
comp446252_c0	_	_	1.69	0	0.0307686	-6.34503	yes
comp91894_c1	_	_	0.92	0	0.0385522	-6.25868	yes
comp27343_c0	_	_	0.8	0	0.0487849	-6.16682	yes
comp35329_c0	_	_	2.16	0	0.0487849	-6.16682	yes
comp380318_c0	_	_	1.93	0	0.0487849	-6.16682	yes
comp52199_c0	_	_	0.75	0	0.0487849	-6.16682	yes
comp529055_c0	_	_	0.61	0	0.0487849	-6.16682	yes
comp61027_c0	_	_	0.97	0	0.0487849	-6.16682	yes
comp59558_c0	_	steroidogenic acute regulatory protein	2.94	0	4.99254e-08	-9.27546	yes
comp32668_c0	_	methyltransferase like 7A isoform 2	0.75	0	0.0487849	-6.16682	yes
comp33208_c0	_	protein Z-dependent protease inhibitor-like	1.13	0	0.000792651	-7.29333	yes
comp59000_c0	_	1-aminocyclopropane-1-carboxylate synthase homolog-like	1.12	0	0.000569567	-7.3777	yes
comp287802_c0	_	AGAP001230-PA	1.35	0	0.0196043	-6.42651	yes
comp31784_c0	_	beta-microseminoprotein, partial	7.59	0	3.70479e-05	-7.94601	yes
comp380768_c0	_	cadherin-related family member 4-like	1.01	0	0.0128923	-6.57683	yes
comp77293_c0	_	cytochrome P450, family 2, subfamily B, polypeptide 6 precursor	2.23	0	1.04252e-05	-8.19883	yes
comp59065_c0	_	hepatic lectin	1.78	0	0.000355013	-7.4574	yes
comp94335_c0	_	IgGFc-binding protein	0.2	0	0.0196043	-6.42651	yes
comp64713_c0	_	immunoglobulin mu-chain	3.37	0	0.0070291	-6.77649	yes
comp59092_c0	_	inter-alpha-trypsin inhibitor heavy chain H3 precursor	0.95	0	0.00023455	-7.56926	yes
comp70168_c0	_	LOC446928 protein, partial	2.23	0	1.04252e-05	-8.19883	yes
comp80822_c0	_	myelin-oligodendrocyte glycoprotein precursor	0.52	0	0.0385522	-6.25868	yes
comp27227_c0	_	phospholipase A2 inhibitor subunit gamma B-like	1.98	0	0.000355013	-7.4574	yes
comp89679_c0	_	PR domain containing 8	0.98	0	0.000101792	-7.73834	yes
comp80047_c0	_	PREDICTED: hypothetical protein LOC100493625	1.24	0	0.00023455	-7.56926	yes
comp82956_c0	_	protein unc-79 homolog	0.23	0	0.0070291	-6.77649	yes
comp107839_c0	_	similar to F59H6.5	3.42	0	0.00853273	-6.71296	yes
comp71637_c0	_	trypsin inhibitor ClTI-1	8.95	0	3.29758e-05	-7.97338	yes
comp54495_c0	_	UHRF1-binding protein 1-like	0.86	0	0.0487849	-6.16682	yes
comp71995_c0	_	Unknown (protein for MGC:117415)	10.96	0	2.94118e-05	-8.00024	yes
comp58568_c0	_	UPF0762 protein C6orf58 homolog	3.66	0	4.31335e-06	-8.39375	yes
comp32556_c0	ACSBG	acyl-CoA synthetase bubblegum family member 2	0.69	0	0.00389844	-6.89573	yes
comp84087_c0	AQP11	LOC100037151 protein	4.24	0	1.9541e-05	-8.07795	yes
comp97349_c0	BCHE	cholinesterase	0.76	0	0.000792651	-7.29333	yes
comp92830_c0	BTN	butyrophilin subfamily 2 member A1	0.88	0	0.00853273	-6.71296	yes
comp89723_c0	C1S	complement C1s subcomponent-like	3.49	0	1.32328e-07	-9.07528	yes
comp84568_c0	C8A	similar to MGC80388 protein	0.88	0	0.000569567	-7.3777	yes
comp97009_c0	CYP2A	cytochrome P450 2G1	1.01	0	0.00594248	-6.83735	yes
comp32602_c0	CYP2A	cytochrome P450 2F2-like	0.85	0	0.0385522	-6.25868	yes
comp85438_c0	CYP2G	cytochrome P450 2G1-like	0.95	0	0.00853273	-6.71296	yes
comp94318_c3	CYP46	cytochrome P450, family 46	2.36	0	0.0487849	-6.16682	yes
comp84600_c0	E1.13.11.11, TDO2	tryptophan 2,3-dioxygenase	3.27	0	2.17243e-06	-8.52902	yes
comp59239_c0	E1.14.13.8	flavin containing monooxygenase 5	0.91	0	0.00266574	-7.00587	yes
comp89378_c0	E1.14.18.1	PREDICTED: tyrosinase-like	2.59	0	1.66292e-06	-8.58333	yes
comp77370_c0	E1.7.3.3	urate oxidase	2.49	0	0.000207304	-7.60469	yes
comp32872_c0	E3.1.1.3	hepatic triacylglycerol lipase-like	1.25	0	5.0533e-06	-8.35266	yes
comp49377_c0	E4.1.1.32, pckA, PEPCK	phosphoenolpyruvate carboxykinase, cytosolic	0.69	0	0.00220045	-7.05793	yes
comp58044_c0	E4.2.1.1	carbonic anhydrase 6-like [	1.21	0	0.000494298	-7.4181	yes
comp86862_c0	F7	coagulation factor 7 (serum prothrombin conversion accelerator) precursor	1.43	0	0.00158332	-7.15675	yes
comp98857_c0	F9	coagulation factor 9 precursor	0.98	0	0.00220045	-7.05793	yes
comp50999_c0	FAAH	fatty-acid amide hydrolase 1-like	1.11	0	0.000306082	-7.49565	yes
comp32944_c0	HPD, hppD	4-hydroxyphenylpyruvate dioxygenase	12.24	0	3.08064e-11	-10.576	yes
comp58072_c0	KLKB1	plasma kallikrein B1 precursor	0.56	0	0.0307686	-6.34503	yes
comp32943_c0	LGALS2	lectin, galactoside-binding, soluble, 2	6.57	0	4.66771e-05	-7.88966	yes
comp82400_c0	MARCH4_9_11	similar to membrane-associated ring finger (C3HC4) 4	2.41	0	2.62862e-05	-8.02661	yes
comp90007_c2	MMP8	matrix metalloproteinase-19	1.49	0	0.000101792	-7.73834	yes
comp46879_c0	MPO	thyroid peroxidase-like	0.79	0	0.00266574	-7.00587	yes
comp50826_c0	MUC5B, MG1	hypothetical protein LOC100494604	0.71	0	0.0159145	-6.50363	yes
comp61870_c0	MYO5	myosin 5B, isoform CRA_b	1.39	0	2.15631e-05	-8.05251	yes
comp94391_c1	PDE6C	phosphodiesterase 6C, cGMP-specific, cone, alpha prime isoform 2	18.47	0	1.06609e-11	-10.8217	yes
comp400434_c0	PTPRC, CD45	hypothetical protein LOC100490320	1.5	0	0.00023455	-7.56926	yes
comp326407_c0	PTPRC, CD45	receptor-type tyrosine-protein phosphatase C-like	0.83	0	0.0070291	-6.77649	yes
comp75671_c1	SERPINA1, AAT	LOC397792 protein	5.62	0	1.35718e-08	-9.53628	yes
comp57894_c0	SFTPD, SFTP4	pulmonary surfactant-associated protein D-like	2.31	0	4.66771e-05	-7.88966	yes
comp83186_c0	SLC16A14	solute carrier family 16 (monocarboxylic acid transporters), member 14	3.6	0	8.16032e-07	-8.71887	yes

## Sheet: 2B
Additional file 2B: Differentially expressed genes specific for GSIV-infected Chinese giant salamander
gene_id	KEGG_GENE_NAME	NR_tophit_description	GS_CS_fpkm	GS_TS_fpkm	FDR	log2FC1(GS_TS/GS_CS)	significant(FDR<=0.05,|logFC|>=1)
comp44781_c0	_	_	0	0.64	0.0106209	6.56471	yes
comp69549_c0	_	_	0	0.7	0.00853273	6.66675	yes
comp496227_c0	_	_	0	0.81	0.0487849	6.13707	yes
comp89853_c0	_	_	0	0.84	0.0487849	6.06415	yes
comp27533_c0	_	PREDICTED: techylectin-5B-like [Xenopus (Silurana) tropicalis]	0	0.85	0.0385522	6.20649	yes
comp414586_c0	MYO7	PREDICTED: LOW QUALITY PROTEIN: myosin-VIIb [Gallus gallus]	0	0.9	0.00188679	7.05333	yes
comp556601_c0	_	_	0	0.93	0.00488479	6.80744	yes
comp460362_c0	_	PREDICTED: putative transposase element L1Md-A101/L1Md-A102/L1Md-A2-like [Xenopus (Silurana) tropicalis]	0	1	0.0487849	6.06415	yes
comp72575_c0	_	_	0	1	1.21742e-06	8.63103	yes
comp350188_c0	_	_	0	1.01	0.0385522	6.20649	yes
comp458253_c0	MYO7	PREDICTED: LOW QUALITY PROTEIN: myosin-VIIb-like [Anolis carolinensis]	0	1.01	0.0385522	6.20649	yes
comp381294_c0	_	_	0	1.02	0.0196043	6.39669	yes
comp90279_c2	_	_	0	1.06	0.0307686	6.27271	yes
comp377744_c0	PATL1, PAT1	protein PAT1 homolog 2 [Xenopus (Silurana) tropicalis]	0	1.09	0.00132253	7.12679	yes
comp86018_c0	_	PREDICTED: hypothetical protein LOC100710874 [Oreochromis niloticus]	0	1.11	0.0385522	6.20649	yes
comp359530_c0	_	_	0	1.13	0.0385522	6.20649	yes
comp83607_c0	SLC22A13	PREDICTED: solute carrier family 22 member 13-like [Xenopus (Silurana) tropicalis]	0	1.22	0.00109863	7.16216	yes
comp61302_c0	_	_	0	1.27	0.024705	6.33603	yes
comp61191_c0	CYP27B	cytochrome P450, family 27, subfamily B, polypeptide 1 [Xenopus (Silurana) tropicalis]	0	1.32	0.00132253	7.12679	yes
comp78036_c0	_	_	0	1.36	0.024705	6.33603	yes
comp78501_c1	_	_	0	1.39	0.00109863	7.19669	yes
comp74713_c0	_	PREDICTED: hypothetical protein LOC100001324 [Danio rerio]	0	1.4	0.0128923	6.51085	yes
comp50953_c0	_	PREDICTED: hypothetical protein LOC100575030 [Acyrthosiphon pisum]	0	1.42	0.0070291	6.71519	yes
comp62497_c0	TLL2	cytoplasmic tolloid-like protein [Trachemys scripta elegans]	0	1.42	0.00594248	6.76205	yes
comp55767_c0	_	_	0	1.53	0.000269995	7.50292	yes
comp82874_c0	_	PREDICTED: sperm-associated antigen 17 [Cricetulus griseus]	0	1.55	7.14902e-08	9.18069	yes
comp64654_c0	_	PREDICTED: hypothetical protein LOC100487934 [Xenopus (Silurana) tropicalis]	0	1.6	8.75876e-06	8.22559	yes
comp415486_c0	_	_	0	1.62	0.00853273	6.66675	yes
comp81189_c0	_	rabphilin-3A isoform 1 [Homo RP3A_HUMAN RecName: Full=Rabphilin-3A; AltName: Full=Exophilin-1 rabphilin-	0	1.64	5.0533e-06	8.33812	yes
comp51948_c0	_	_	0	1.77	0.0307686	6.27271	yes
comp263445_c0	_	uncharacterized protein LOC571260 [Danio rerio]	0	1.9	0.0196043	6.39669	yes
comp70016_c0	_	_	0	1.93	0.0385522	6.20649	yes
comp81494_c0	_	_	0	2.08	2.15631e-05	8.02885	yes
comp28092_c0	_	_	0	2.12	0.00109863	7.16216	yes
comp69423_c0	_	_	0	2.14	0.000415726	7.41767	yes
comp72494_c0	_	_	0	2.44	0.0106209	6.61663	yes
comp62392_c0	ENPP7	PREDICTED: ectonucleotide pyrophosphatase/phosphodiesterase family member 7-like [Xenopus (Silurana) tropicalis]	0	2.5	1.14682e-05	8.15712	yes
comp54153_c0	SCNN1B	sodium channel, non-voltage-gated 1, beta subunit [Xenopus (Silurana) tropicalis]	0	2.51	6.90301e-05	7.80098	yes
comp77280_c0	_	_	0	2.7	0.00158332	7.09053	yes
comp27749_c0	_	_	0	2.72	0.0128923	6.51085	yes
comp24390_c0	_	_	0	2.74	0.0196043	6.39669	yes
comp76818_c0	_	_	0	2.78	0.00188679	7.05333	yes
comp66865_c0	CD109	PREDICTED: similar to CD109 [Taeniopygia guttata]	0	2.79	4.11889e-07	8.8311	yes
comp87779_c2	_	_	0	3.11	0.0487849	6.06415	yes
comp27160_c0	_	_	0	3.24	0.0106209	6.61663	yes
comp34211_c0	_	_	0	3.56	0.000155838	7.63467	yes
comp265050_c0	_	_	0	3.58	0.0159145	6.4549	yes
comp80877_c0	_	_	0	3.63	0.00188679	7.05333	yes
comp64247_c0	_	LOC100145144 protein [Xenopus (Silurana) tropicalis]	0	3.67	3.35138e-06	8.41345	yes
comp34194_c0	_	_	0	4.03	2.62862e-05	7.99001	yes
comp208675_c0	_	_	0	4.21	4.66459e-06	8.35351	yes
comp148267_c0	_	PREDICTED: RING finger protein 213-like [Anolis carolinensis]	0	4.38	0.00188679	7.05333	yes
comp85503_c0	_	_	0	4.42	0.0106209	6.56471	yes
comp73990_c0	_	_	0	4.6	0.00023455	7.53025	yes
comp81422_c1	_	_	0	5.15	0.00220045	7.01515	yes
comp78679_c0	GART	glycinamide ribonucleotide synthetase-aminoimidazole ribonucleotide synthetase-glycinamide ribonucleotide transformylase [Trachemys scripta]	0	5.28	9.59834e-06	8.19176	yes
comp82824_c0	_	_	0	5.42	2.94118e-05	7.97019	yes
comp36824_c0	_	reverse transcriptase-like protein [Amblyomma americanum]	0	5.84	1.86353e-07	8.98717	yes
comp32162_c0	_	_	0	5.94	0.00220045	7.01515	yes
comp80877_c1	_	_	0	6.1	0.00220045	7.01515	yes
comp90143_c0	_	_	0	8.07	5.27855e-05	7.84518	yes
comp64765_c0	_	_	0	8.21	4.17102e-05	7.88807	yes
comp61658_c0	_	_	0	8.3	1.90847e-07	8.97728	yes
comp35169_c0	_	_	0	8.47	7.77455e-07	8.7168	yes
comp70746_c0	_	_	0	9.19	2.68714e-07	8.91643	yes
comp88209_c0	_	_	0	15.87	1.90847e-07	8.97728	yes
comp32782_c0	_	_	0	47.23	4.93381e-13	11.5092	yes
