# Supplementary material for: Transcriptomic analysis of the host response to an iridovirus infection in Chinese giant salamander, Andrias davidianus
Source: Vet Res. 2015 Nov 20;46:136. doi: 10.1186/s13567-015-0279-8 (PMC4654921; doi:10.1186/s13567-015-0279-8)
Supplement: Supplementary file 4 — 10.1186/s13567-015-0279-8 GO functional enrichment analysis of differentially expressed genes between uninfected and GSIV-infected Chinese giant salamander. This additional file showed that 2493 differentially expressed genes (DEGs) were enriched in 433 GO terms. The GO terms showed significant enrichment of “immune system process” and “response to stimulus” in addition to the other cellular processes. The GO terms with a corrected P value ≤ 0.05 were defined as significantly enriched in DEGs. [file 13567_2015_279_MOESM4_ESM.xls]

## Sheet: GS_CS_vs_GS_TS_DEisoform.list.e
Additional file 3：GO functional enrichment analysis of differentially expressed genes between GS_CS and GS_TS
GO ID	description	Cluster frequency	Frequency of use	p_bonferroni	diff_genes
Biological process
GO:0043393	regulation of protein binding	55/6276	326/123440	3.77e-07	comp53982_c0_seq4;comp71207_c0_seq2;comp71383_c0_seq1;comp74363_c0_seq3;comp74363_c0_seq4;comp78293_c0_seq2;comp78293_c0_seq3;comp81078_c0_seq1;comp81078_c0_seq3;comp82425_c0_seq1;comp82482_c0_seq2;comp82482_c0_seq3;comp84838_c0_seq1;comp84838_c0_seq4;comp87480_c0_seq29;comp87480_c0_seq39;comp87480_c0_seq40;comp87815_c0_seq16;comp87815_c0_seq2;comp87815_c0_seq37;comp87815_c0_seq9;comp88798_c0_seq…
GO:0032092	positive regulation of protein binding	44/6276	231/123440	3.84e-07	comp78293_c0_seq2;comp78293_c0_seq3;comp82482_c0_seq2;comp82482_c0_seq3;comp84838_c0_seq1;comp84838_c0_seq4;comp87480_c0_seq29;comp87480_c0_seq39;comp87480_c0_seq40;comp87815_c0_seq16;comp87815_c0_seq2;comp87815_c0_seq37;comp87815_c0_seq9;comp89157_c1_seq1;comp89157_c1_seq10;comp89157_c1_seq14;comp89157_c1_seq15;comp89157_c1_seq20;comp89157_c1_seq23;comp89157_c1_seq25;comp89157_c1_seq27;comp89157…
GO:0044712	single-organism catabolic process	56/6276	383/123440	4.16e-07	comp103160_c0_seq1;comp107386_c0_seq1;comp32726_c0_seq1;comp32944_c0_seq1;comp56471_c0_seq1;comp69073_c0_seq1;comp70367_c0_seq2;comp70367_c0_seq3;comp71400_c0_seq1;comp71400_c0_seq3;comp73162_c0_seq1;comp73331_c0_seq1;comp77370_c0_seq1;comp79442_c0_seq1;comp81082_c0_seq1;comp81510_c0_seq1;comp82775_c0_seq1;comp82803_c0_seq1;comp83003_c0_seq1;comp83731_c0_seq1;comp83731_c0_seq2;comp83731_c0_seq3;c…
GO:0044282	small molecule catabolic process	56/6276	383/123440	4.16e-07	comp103160_c0_seq1;comp107386_c0_seq1;comp32726_c0_seq1;comp32944_c0_seq1;comp56471_c0_seq1;comp69073_c0_seq1;comp70367_c0_seq2;comp70367_c0_seq3;comp71400_c0_seq1;comp71400_c0_seq3;comp73162_c0_seq1;comp73331_c0_seq1;comp77370_c0_seq1;comp79442_c0_seq1;comp81082_c0_seq1;comp81510_c0_seq1;comp82775_c0_seq1;comp82803_c0_seq1;comp83003_c0_seq1;comp83731_c0_seq1;comp83731_c0_seq2;comp83731_c0_seq3;c…
GO:0051099	positive regulation of binding	46/6276	284/123440	4.38e-07	comp78293_c0_seq2;comp78293_c0_seq3;comp82482_c0_seq2;comp82482_c0_seq3;comp83021_c0_seq1;comp84838_c0_seq1;comp84838_c0_seq4;comp87480_c0_seq29;comp87480_c0_seq39;comp87480_c0_seq40;comp87815_c0_seq16;comp87815_c0_seq2;comp87815_c0_seq37;comp87815_c0_seq9;comp89157_c1_seq1;comp89157_c1_seq10;comp89157_c1_seq14;comp89157_c1_seq15;comp89157_c1_seq20;comp89157_c1_seq23;comp89157_c1_seq25;comp89157_…
GO:0044242	cellular lipid catabolic process	53/6276	328/123440	4.68e-07	comp32872_c0_seq1;comp56471_c0_seq1;comp69073_c0_seq1;comp69855_c0_seq1;comp69855_c0_seq4;comp70367_c0_seq2;comp70367_c0_seq3;comp71400_c0_seq1;comp71400_c0_seq3;comp74624_c0_seq1;comp74624_c0_seq5;comp74624_c0_seq6;comp74624_c0_seq7;comp76945_c0_seq1;comp76945_c0_seq2;comp77928_c0_seq1;comp77949_c0_seq1;comp81082_c0_seq1;comp83731_c0_seq1;comp83731_c0_seq2;comp83731_c0_seq3;comp83731_c0_seq6;com…
GO:0051098	regulation of binding	62/6276	432/123440	5.35e-07	comp53982_c0_seq4;comp71207_c0_seq2;comp71383_c0_seq1;comp74363_c0_seq3;comp74363_c0_seq4;comp78293_c0_seq2;comp78293_c0_seq3;comp81078_c0_seq1;comp81078_c0_seq3;comp82208_c0_seq1;comp82425_c0_seq1;comp82482_c0_seq2;comp82482_c0_seq3;comp83021_c0_seq1;comp84838_c0_seq1;comp84838_c0_seq4;comp86000_c0_seq1;comp86000_c0_seq5;comp87268_c1_seq2;comp87480_c0_seq29;comp87480_c0_seq39;comp87480_c0_seq40;…
GO:0006687	glycosphingolipid metabolic process	34/6276	175/123440	5.7e-07	comp56471_c0_seq1;comp77949_c0_seq1;comp79415_c0_seq3;comp86634_c0_seq3;comp89132_c0_seq8;comp91265_c6_seq5;comp91780_c0_seq1;comp91937_c0_seq2;comp92095_c1_seq1;comp92095_c1_seq2;comp92095_c1_seq3;comp92274_c2_seq5;comp92802_c1_seq12;comp92802_c1_seq18;comp92802_c1_seq2;comp92802_c1_seq23;comp92802_c1_seq28;comp92846_c0_seq1;comp92846_c0_seq10;comp92846_c0_seq12;comp92846_c0_seq13;comp92846_c0_s…
GO:0009314	response to radiation	58/6276	435/123440	7.02e-07	comp27018_c0_seq1;comp32995_c0_seq1;comp32995_c0_seq2;comp34965_c0_seq1;comp34965_c0_seq2;comp60625_c0_seq2;comp73542_c1_seq1;comp77608_c0_seq1;comp81303_c0_seq1;comp81303_c0_seq2;comp82170_c0_seq2;comp83376_c0_seq2;comp84266_c0_seq2;comp84838_c0_seq1;comp84838_c0_seq4;comp85043_c0_seq1;comp86002_c3_seq3;comp87566_c1_seq1;comp87566_c1_seq2;comp87626_c0_seq1;comp88008_c0_seq1;comp89197_c0_seq1;com…
GO:0009611	response to wounding	58/6276	377/123440	7.08e-07	comp329644_c0_seq1;comp32993_c0_seq1;comp67878_c0_seq1;comp71750_c0_seq1;comp71867_c0_seq3;comp73542_c1_seq1;comp73561_c0_seq1;comp73947_c0_seq3;comp75075_c0_seq1;comp77558_c0_seq2;comp79065_c0_seq1;comp79356_c0_seq1;comp79463_c0_seq1;comp79595_c0_seq1;comp83135_c0_seq2;comp84613_c0_seq1;comp84849_c0_seq3;comp84983_c0_seq1;comp85031_c0_seq2;comp85174_c0_seq1;comp86211_c0_seq1;comp86828_c0_seq4;co…
GO:0032318	regulation of Ras GTPase activity	71/6276	555/123440	7.09e-07	comp71723_c1_seq2;comp75543_c0_seq1;comp75543_c0_seq2;comp76945_c0_seq1;comp76945_c0_seq2;comp78293_c0_seq2;comp78293_c0_seq3;comp78944_c0_seq1;comp79609_c0_seq3;comp80307_c1_seq1;comp82170_c0_seq2;comp82670_c0_seq1;comp83523_c0_seq2;comp83523_c0_seq4;comp83523_c0_seq5;comp83784_c0_seq1;comp85167_c0_seq1;comp85167_c0_seq2;comp86949_c0_seq5;comp86949_c0_seq8;comp88386_c0_seq1;comp88480_c0_seq8;com…
GO:0006665	sphingolipid metabolic process	39/6276	236/123440	7.44e-07	comp56471_c0_seq1;comp77949_c0_seq1;comp79415_c0_seq3;comp86634_c0_seq3;comp89132_c0_seq8;comp91265_c6_seq5;comp91780_c0_seq1;comp91937_c0_seq2;comp92095_c1_seq1;comp92095_c1_seq2;comp92095_c1_seq3;comp92274_c2_seq5;comp92369_c0_seq1;comp92369_c0_seq2;comp92369_c0_seq7;comp92369_c0_seq8;comp92510_c2_seq1;comp92802_c1_seq12;comp92802_c1_seq18;comp92802_c1_seq2;comp92802_c1_seq23;comp92802_c1_seq28…
GO:0034329	cell junction assembly	53/6276	390/123440	8.19e-07	comp33133_c0_seq1;comp33133_c0_seq2;comp62509_c0_seq1;comp73629_c0_seq2;comp73629_c0_seq4;comp78944_c0_seq1;comp82170_c0_seq2;comp82834_c0_seq5;comp85533_c0_seq2;comp85533_c0_seq3;comp85662_c0_seq1;comp87656_c1_seq1;comp87656_c1_seq6;comp87788_c0_seq3;comp88452_c0_seq19;comp88949_c0_seq3;comp88949_c0_seq7;comp90218_c0_seq4;comp90291_c0_seq4;comp90291_c0_seq8;comp90696_c1_seq2;comp91262_c0_seq2;co…
GO:1901615	organic hydroxy compound metabolic process	63/6276	496/123440	8.21e-07	comp103160_c0_seq1;comp32872_c0_seq1;comp49377_c0_seq1;comp56362_c0_seq2;comp56471_c0_seq1;comp59558_c0_seq1;comp61191_c0_seq1;comp61870_c0_seq2;comp70683_c0_seq2;comp71383_c0_seq1;comp73162_c0_seq1;comp73503_c0_seq1;comp74624_c0_seq1;comp74624_c0_seq5;comp74624_c0_seq6;comp74624_c0_seq7;comp77928_c0_seq1;comp77949_c0_seq1;comp81395_c0_seq1;comp81395_c0_seq3;comp81395_c0_seq4;comp81510_c0_seq1;co…
GO:0006952	defense response	68/6276	484/123440	8.65e-07	comp32948_c0_seq1;comp32977_c0_seq1;comp32993_c0_seq1;comp33806_c0_seq1;comp36470_c0_seq1;comp36470_c0_seq2;comp46576_c0_seq2;comp58979_c0_seq1;comp67878_c0_seq1;comp71750_c0_seq1;comp73542_c1_seq1;comp73561_c0_seq1;comp76605_c0_seq1;comp77160_c0_seq1;comp77558_c0_seq2;comp77911_c0_seq4;comp78002_c0_seq1;comp78803_c0_seq2;comp79356_c0_seq1;comp79423_c0_seq1;comp79463_c0_seq1;comp79595_c0_seq1;com…
GO:0009308	amine metabolic process	43/6276	258/123440	8.72e-07	comp103160_c0_seq1;comp32726_c0_seq1;comp56471_c0_seq1;comp70328_c0_seq1;comp70683_c0_seq2;comp72794_c0_seq1;comp74071_c0_seq2;comp74071_c0_seq3;comp77928_c0_seq1;comp81082_c0_seq1;comp81395_c0_seq1;comp81395_c0_seq3;comp81395_c0_seq4;comp82239_c0_seq3;comp82803_c0_seq1;comp83731_c0_seq1;comp83731_c0_seq2;comp83731_c0_seq3;comp83731_c0_seq6;comp84600_c0_seq1;comp85343_c0_seq2;comp86341_c0_seq4;co…
GO:0006664	glycolipid metabolic process	40/6276	207/123440	8.83e-07	comp56471_c0_seq1;comp77949_c0_seq1;comp78284_c0_seq2;comp78284_c0_seq3;comp79415_c0_seq3;comp86634_c0_seq3;comp87212_c0_seq3;comp87940_c0_seq3;comp87940_c0_seq4;comp89132_c0_seq8;comp91265_c6_seq5;comp91780_c0_seq1;comp91937_c0_seq2;comp92095_c1_seq1;comp92095_c1_seq2;comp92095_c1_seq3;comp92203_c0_seq2;comp92274_c2_seq5;comp92802_c1_seq12;comp92802_c1_seq18;comp92802_c1_seq2;comp92802_c1_seq23;…
GO:0032880	regulation of protein localization	93/6276	774/123440	8.92e-07	comp1216887_c0_seq1;comp32995_c0_seq1;comp32995_c0_seq2;comp33671_c0_seq1;comp52453_c1_seq2;comp53190_c0_seq2;comp61870_c0_seq1;comp62509_c0_seq1;comp63697_c0_seq1;comp67878_c0_seq1;comp73629_c0_seq2;comp73629_c0_seq3;comp73629_c0_seq4;comp73947_c0_seq3;comp78284_c0_seq1;comp78284_c0_seq5;comp78293_c0_seq2;comp78293_c0_seq3;comp80292_c0_seq1;comp80292_c0_seq3;comp82170_c0_seq2;comp82425_c0_seq1;c…
GO:0006643	membrane lipid metabolic process	45/6276	269/123440	9.2e-07	comp56471_c0_seq1;comp77949_c0_seq1;comp78284_c0_seq2;comp78284_c0_seq3;comp79415_c0_seq3;comp86634_c0_seq3;comp87212_c0_seq3;comp87940_c0_seq3;comp87940_c0_seq4;comp89132_c0_seq8;comp91265_c6_seq5;comp91780_c0_seq1;comp91937_c0_seq2;comp92095_c1_seq1;comp92095_c1_seq2;comp92095_c1_seq3;comp92203_c0_seq2;comp92274_c2_seq5;comp92369_c0_seq1;comp92369_c0_seq2;comp92369_c0_seq7;comp92369_c0_seq8;com…
GO:0032259	methylation	66/6276	485/123440	9.29e-07	comp32668_c0_seq1;comp54942_c0_seq1;comp54942_c0_seq2;comp70189_c0_seq2;comp724426_c0_seq1;comp78679_c0_seq3;comp82495_c0_seq4;comp82775_c0_seq1;comp83021_c0_seq1;comp83469_c0_seq1;comp83849_c1_seq4;comp84576_c0_seq1;comp85043_c0_seq1;comp85235_c0_seq5;comp85392_c0_seq7;comp85565_c0_seq3;comp86425_c0_seq6;comp86555_c0_seq3;comp86573_c0_seq5;comp86654_c0_seq5;comp86801_c0_seq3;comp86909_c0_seq1;co…
GO:0016042	lipid catabolic process	55/6276	381/123440	1.04e-06	comp32872_c0_seq1;comp56471_c0_seq1;comp69073_c0_seq1;comp69855_c0_seq1;comp69855_c0_seq4;comp70367_c0_seq2;comp70367_c0_seq3;comp71400_c0_seq1;comp71400_c0_seq3;comp72139_c1_seq2;comp74624_c0_seq1;comp74624_c0_seq5;comp74624_c0_seq6;comp74624_c0_seq7;comp76945_c0_seq1;comp76945_c0_seq2;comp77928_c0_seq1;comp77949_c0_seq1;comp81082_c0_seq1;comp83731_c0_seq1;comp83731_c0_seq2;comp83731_c0_seq3;com…
GO:0051223	regulation of protein transport	69/6276	535/123440	1.1e-06	comp1216887_c0_seq1;comp32995_c0_seq1;comp32995_c0_seq2;comp33671_c0_seq1;comp52453_c1_seq2;comp63697_c0_seq1;comp67878_c0_seq1;comp73629_c0_seq2;comp73629_c0_seq3;comp73629_c0_seq4;comp73947_c0_seq3;comp78293_c0_seq2;comp78293_c0_seq3;comp80292_c0_seq1;comp80292_c0_seq3;comp82170_c0_seq2;comp82425_c0_seq1;comp82438_c0_seq4;comp84183_c0_seq1;comp84702_c0_seq1;comp86440_c0_seq12;comp86440_c0_seq2;…
GO:0070201	regulation of establishment of protein localization	79/6276	649/123440	1.11e-06	comp1216887_c0_seq1;comp32995_c0_seq1;comp32995_c0_seq2;comp33671_c0_seq1;comp52453_c1_seq2;comp63697_c0_seq1;comp67878_c0_seq1;comp73629_c0_seq2;comp73629_c0_seq3;comp73629_c0_seq4;comp73947_c0_seq3;comp78284_c0_seq1;comp78284_c0_seq5;comp78293_c0_seq2;comp78293_c0_seq3;comp80292_c0_seq1;comp80292_c0_seq3;comp82170_c0_seq2;comp82425_c0_seq1;comp82438_c0_seq4;comp84183_c0_seq1;comp84702_c0_seq1;c…
GO:0051056	regulation of small GTPase mediated signal transduction	81/6276	599/123440	1.17e-06	comp76945_c0_seq1;comp76945_c0_seq2;comp78018_c0_seq2;comp78284_c0_seq1;comp78284_c0_seq5;comp83324_c0_seq2;comp83324_c0_seq3;comp84838_c0_seq1;comp84838_c0_seq4;comp85465_c0_seq2;comp85502_c0_seq2;comp85575_c0_seq3;comp85575_c0_seq5;comp85575_c0_seq6;comp85575_c0_seq7;comp85575_c0_seq8;comp86440_c0_seq12;comp86440_c0_seq2;comp86440_c0_seq3;comp86440_c0_seq4;comp86440_c0_seq9;comp87445_c0_seq5;co…
GO:0045216	cell-cell junction organization	43/6276	282/123440	1.21e-06	comp73629_c0_seq2;comp73629_c0_seq4;comp77973_c0_seq8;comp78370_c0_seq1;comp78370_c0_seq3;comp78370_c0_seq4;comp78944_c0_seq1;comp82170_c0_seq2;comp82834_c0_seq5;comp85662_c0_seq1;comp87656_c1_seq1;comp87656_c1_seq6;comp87951_c0_seq2;comp88452_c0_seq19;comp88949_c0_seq3;comp88949_c0_seq7;comp90218_c0_seq4;comp90291_c0_seq4;comp90291_c0_seq8;comp90696_c1_seq2;comp91472_c0_seq40;comp91866_c0_seq1;c…
GO:0051179	localization	98/6276	953/123440	1.28e-06	comp26215_c0_seq1;comp30066_c0_seq2;comp36082_c0_seq1;comp455174_c0_seq1;comp54759_c0_seq1;comp54759_c0_seq2;comp61113_c0_seq2;comp61870_c0_seq2;comp68112_c0_seq1;comp70041_c0_seq2;comp70149_c0_seq1;comp73947_c0_seq3;comp74918_c0_seq1;comp78293_c0_seq2;comp78293_c0_seq3;comp78944_c0_seq1;comp81674_c1_seq1;comp81835_c0_seq3;comp81835_c0_seq4;comp82482_c0_seq2;comp82482_c0_seq3;comp84050_c0_seq2;co…
GO:0001817	regulation of cytokine production	58/6276	448/123440	1.31e-06	comp1216887_c0_seq1;comp26876_c0_seq2;comp58979_c0_seq1;comp73561_c0_seq1;comp73629_c0_seq2;comp73629_c0_seq3;comp73629_c0_seq4;comp73947_c0_seq3;comp75034_c0_seq1;comp76605_c0_seq1;comp77160_c0_seq1;comp77472_c0_seq1;comp77949_c0_seq1;comp78002_c0_seq1;comp78944_c0_seq1;comp79356_c0_seq1;comp80876_c0_seq3;comp81078_c0_seq1;comp81078_c0_seq3;comp82425_c0_seq1;comp84086_c0_seq2;comp84086_c0_seq3;c…
GO:0006790	sulfur compound metabolic process	51/6276	372/123440	1.33e-06	comp58800_c0_seq1;comp61364_c0_seq2;comp69444_c0_seq1;comp70683_c0_seq2;comp72794_c0_seq1;comp73331_c0_seq1;comp73341_c0_seq1;comp73542_c1_seq1;comp74071_c0_seq2;comp74071_c0_seq3;comp74918_c0_seq1;comp75034_c0_seq1;comp75271_c0_seq3;comp76153_c0_seq1;comp77167_c0_seq5;comp79065_c0_seq1;comp85343_c0_seq2;comp86502_c0_seq1;comp86502_c0_seq3;comp88347_c0_seq1;comp88626_c0_seq1;comp89944_c0_seq1;com…
GO:0043062	extracellular structure organization	43/6276	283/123440	1.35e-06	comp103186_c0_seq1;comp106983_c0_seq1;comp30256_c0_seq1;comp327302_c0_seq1;comp33133_c0_seq1;comp33133_c0_seq2;comp57906_c0_seq1;comp58640_c0_seq1;comp58640_c0_seq2;comp58640_c1_seq1;comp71383_c0_seq1;comp79531_c0_seq1;comp79531_c0_seq2;comp82513_c0_seq1;comp83021_c0_seq1;comp83201_c0_seq1;comp84850_c0_seq1;comp84850_c0_seq2;comp86627_c0_seq1;comp86627_c0_seq2;comp88568_c1_seq4;comp88861_c0_seq1;…
GO:0030198	extracellular matrix organization	43/6276	283/123440	1.35e-06	comp103186_c0_seq1;comp106983_c0_seq1;comp30256_c0_seq1;comp327302_c0_seq1;comp33133_c0_seq1;comp33133_c0_seq2;comp57906_c0_seq1;comp58640_c0_seq1;comp58640_c0_seq2;comp58640_c1_seq1;comp71383_c0_seq1;comp79531_c0_seq1;comp79531_c0_seq2;comp82513_c0_seq1;comp83021_c0_seq1;comp83201_c0_seq1;comp84850_c0_seq1;comp84850_c0_seq2;comp86627_c0_seq1;comp86627_c0_seq2;comp88568_c1_seq4;comp88861_c0_seq1;…
GO:0080134	regulation of response to stress	111/6276	978/123440	1.35e-06	comp26876_c0_seq2;comp32848_c0_seq1;comp46576_c0_seq2;comp50164_c0_seq1;comp50164_c0_seq2;comp58382_c0_seq1;comp58404_c0_seq1;comp60625_c0_seq2;comp62385_c0_seq2;comp73629_c0_seq2;comp73629_c0_seq3;comp73629_c0_seq4;comp73947_c0_seq3;comp77472_c0_seq1;comp77538_c0_seq2;comp77916_c0_seq1;comp77949_c0_seq1;comp78002_c0_seq1;comp78944_c0_seq1;comp79356_c0_seq1;comp80634_c0_seq21;comp81303_c0_seq1;co…
GO:0002682	regulation of immune system process	123/6276	979/123440	1.38e-06	comp108322_c0_seq1;comp1216887_c0_seq1;comp26876_c0_seq2;comp32848_c0_seq1;comp32995_c0_seq1;comp32995_c0_seq2;comp33806_c0_seq1;comp57965_c0_seq1;comp58979_c0_seq1;comp62385_c0_seq2;comp66699_c0_seq2;comp71750_c0_seq1;comp72316_c0_seq1;comp73629_c0_seq2;comp73629_c0_seq3;comp73629_c0_seq4;comp73947_c0_seq3;comp74554_c2_seq1;comp76605_c0_seq1;comp76939_c0_seq1;comp77160_c0_seq1;comp77472_c0_seq1;…
GO:0070647	protein modification by small protein conjugation or removal	109/6276	937/123440	1.47e-06	comp108322_c0_seq1;comp50874_c0_seq1;comp57495_c0_seq2;comp60625_c0_seq2;comp65017_c0_seq3;comp69545_c0_seq1;comp69545_c0_seq3;comp69884_c0_seq1;comp69884_c0_seq2;comp74131_c0_seq2;comp76605_c0_seq1;comp76611_c0_seq1;comp76939_c0_seq1;comp77893_c0_seq1;comp77990_c0_seq1;comp80229_c0_seq1;comp80229_c0_seq4;comp80402_c0_seq2;comp80461_c0_seq2;comp81303_c0_seq1;comp81303_c0_seq2;comp82258_c0_seq1;co…
GO:0034330	cell junction organization	64/6276	451/123440	1.47e-06	comp33133_c0_seq1;comp33133_c0_seq2;comp62509_c0_seq1;comp73629_c0_seq2;comp73629_c0_seq4;comp77973_c0_seq8;comp78370_c0_seq1;comp78370_c0_seq3;comp78370_c0_seq4;comp78944_c0_seq1;comp82170_c0_seq2;comp82834_c0_seq5;comp85533_c0_seq2;comp85533_c0_seq3;comp85662_c0_seq1;comp87656_c1_seq1;comp87656_c1_seq6;comp87788_c0_seq3;comp87951_c0_seq2;comp88452_c0_seq19;comp88949_c0_seq3;comp88949_c0_seq7;co…
GO:0006259	DNA metabolic process	123/6276	1218/123440	1.48e-06	comp27018_c0_seq1;comp33440_c0_seq1;comp347183_c0_seq1;comp386892_c0_seq1;comp43855_c0_seq2;comp53982_c0_seq4;comp53991_c0_seq2;comp54942_c0_seq1;comp54942_c0_seq2;comp57506_c0_seq1;comp64546_c0_seq1;comp69055_c0_seq2;comp69114_c0_seq3;comp69626_c0_seq2;comp72410_c0_seq1;comp724426_c0_seq1;comp76490_c0_seq1;comp76490_c0_seq3;comp78235_c0_seq1;comp78235_c0_seq2;comp78924_c0_seq2;comp79358_c0_seq4;…
GO:0030036	actin cytoskeleton organization	96/6276	793/123440	1.49e-06	comp103186_c0_seq1;comp106983_c0_seq1;comp30095_c0_seq2;comp54759_c0_seq1;comp54759_c0_seq2;comp58640_c0_seq2;comp58640_c1_seq1;comp58798_c0_seq3;comp62509_c0_seq1;comp70291_c0_seq3;comp71750_c0_seq1;comp73503_c0_seq1;comp75473_c0_seq1;comp78284_c0_seq1;comp78284_c0_seq5;comp78790_c0_seq2;comp79609_c0_seq3;comp80319_c0_seq1;comp80666_c0_seq2;comp80756_c0_seq1;comp80756_c0_seq2;comp81754_c0_seq3;c…
GO:0044255	cellular lipid metabolic process	149/6276	1320/123440	1.5e-06	comp32556_c0_seq1;comp32872_c0_seq1;comp32995_c0_seq1;comp32995_c0_seq2;comp56471_c0_seq1;comp58382_c0_seq1;comp59558_c0_seq1;comp61870_c0_seq2;comp69073_c0_seq1;comp69855_c0_seq1;comp69855_c0_seq4;comp70367_c0_seq2;comp70367_c0_seq3;comp71400_c0_seq1;comp71400_c0_seq3;comp72139_c1_seq2;comp72794_c0_seq1;comp73162_c0_seq1;comp73503_c0_seq1;comp74071_c0_seq2;comp74071_c0_seq3;comp74624_c0_seq1;com…
GO:0016567	protein ubiquitination	96/6276	731/123440	1.51e-06	comp108322_c0_seq1;comp50874_c0_seq1;comp57495_c0_seq2;comp60625_c0_seq2;comp65017_c0_seq3;comp69884_c0_seq1;comp69884_c0_seq2;comp74131_c0_seq2;comp76605_c0_seq1;comp76611_c0_seq1;comp76939_c0_seq1;comp77990_c0_seq1;comp80402_c0_seq2;comp80461_c0_seq2;comp81303_c0_seq1;comp81303_c0_seq2;comp82258_c0_seq1;comp82635_c0_seq1;comp82635_c0_seq11;comp82635_c0_seq9;comp84246_c0_seq4;comp84692_c1_seq2;c…
GO:0030029	actin filament-based process	105/6276	850/123440	1.51e-06	comp103186_c0_seq1;comp106983_c0_seq1;comp30095_c0_seq2;comp54759_c0_seq1;comp54759_c0_seq2;comp58640_c0_seq2;comp58640_c1_seq1;comp58798_c0_seq3;comp61870_c0_seq2;comp62509_c0_seq1;comp70291_c0_seq3;comp71750_c0_seq1;comp73503_c0_seq1;comp75473_c0_seq1;comp78284_c0_seq1;comp78284_c0_seq5;comp78790_c0_seq2;comp79609_c0_seq3;comp80319_c0_seq1;comp80666_c0_seq2;comp80756_c0_seq1;comp80756_c0_seq2;c…
GO:0006066	alcohol metabolic process	55/6276	420/123440	1.52e-06	comp32872_c0_seq1;comp49377_c0_seq1;comp56362_c0_seq2;comp56471_c0_seq1;comp59558_c0_seq1;comp61191_c0_seq1;comp71383_c0_seq1;comp73162_c0_seq1;comp73503_c0_seq1;comp74624_c0_seq1;comp74624_c0_seq5;comp74624_c0_seq6;comp74624_c0_seq7;comp77928_c0_seq1;comp77949_c0_seq1;comp81395_c0_seq1;comp81395_c0_seq3;comp81395_c0_seq4;comp81510_c0_seq1;comp82054_c0_seq2;comp83003_c0_seq1;comp83731_c0_seq1;com…
GO:0006140	regulation of nucleotide metabolic process	164/6276	1402/123440	1.55e-06	comp32780_c0_seq1;comp33308_c0_seq1;comp67878_c0_seq1;comp71723_c1_seq2;comp72684_c0_seq2;comp73947_c0_seq3;comp74860_c0_seq3;comp75543_c0_seq1;comp75543_c0_seq2;comp76945_c0_seq1;comp76945_c0_seq2;comp78018_c0_seq2;comp78293_c0_seq2;comp78293_c0_seq3;comp78944_c0_seq1;comp79609_c0_seq3;comp80307_c1_seq1;comp82170_c0_seq2;comp82469_c0_seq2;comp82670_c0_seq1;comp83201_c0_seq1;comp83324_c0_seq2;com…
GO:0009607	response to biotic stimulus	73/6276	576/123440	1.58e-06	comp26876_c0_seq2;comp32848_c0_seq1;comp32977_c0_seq1;comp32993_c0_seq1;comp32995_c0_seq1;comp32995_c0_seq2;comp33308_c0_seq1;comp54759_c0_seq1;comp54759_c0_seq2;comp67878_c0_seq1;comp69073_c0_seq1;comp73542_c1_seq1;comp73947_c0_seq3;comp76605_c0_seq1;comp77160_c0_seq1;comp77472_c0_seq1;comp77911_c0_seq4;comp78002_c0_seq1;comp78293_c0_seq2;comp78293_c0_seq3;comp78803_c0_seq2;comp79463_c0_seq1;com…
GO:1900542	regulation of purine nucleotide metabolic process	162/6276	1377/123440	1.59e-06	comp32780_c0_seq1;comp33308_c0_seq1;comp67878_c0_seq1;comp71723_c1_seq2;comp72684_c0_seq2;comp73947_c0_seq3;comp74860_c0_seq3;comp75543_c0_seq1;comp75543_c0_seq2;comp76945_c0_seq1;comp76945_c0_seq2;comp78018_c0_seq2;comp78293_c0_seq2;comp78293_c0_seq3;comp78944_c0_seq1;comp79609_c0_seq3;comp80307_c1_seq1;comp82170_c0_seq2;comp82469_c0_seq2;comp82670_c0_seq1;comp83201_c0_seq1;comp83324_c0_seq2;com…
GO:0001932	regulation of protein phosphorylation	133/6276	1404/123440	1.59e-06	comp33308_c0_seq1;comp33779_c0_seq1;comp58798_c0_seq3;comp67201_c0_seq1;comp70291_c0_seq3;comp71383_c0_seq1;comp71750_c0_seq1;comp71998_c0_seq2;comp73503_c0_seq1;comp73947_c0_seq3;comp74554_c2_seq1;comp74918_c0_seq1;comp75034_c0_seq1;comp75543_c0_seq1;comp75939_c0_seq3;comp76605_c0_seq1;comp76939_c0_seq1;comp77538_c0_seq2;comp77949_c0_seq1;comp78002_c0_seq1;comp78235_c0_seq1;comp78235_c0_seq2;com…
GO:0043547	positive regulation of GTPase activity	83/6276	627/123440	1.6e-06	comp32780_c0_seq1;comp71723_c1_seq2;comp74860_c0_seq3;comp75543_c0_seq1;comp75543_c0_seq2;comp78293_c0_seq2;comp78293_c0_seq3;comp78944_c0_seq1;comp79609_c0_seq3;comp80307_c1_seq1;comp82170_c0_seq2;comp82469_c0_seq2;comp82670_c0_seq1;comp83523_c0_seq2;comp83523_c0_seq4;comp83523_c0_seq5;comp84577_c0_seq1;comp84577_c0_seq2;comp84838_c0_seq1;comp84838_c0_seq4;comp85167_c0_seq1;comp85167_c0_seq2;com…
GO:0043087	regulation of GTPase activity	147/6276	1195/123440	1.61e-06	comp32780_c0_seq1;comp71723_c1_seq2;comp74860_c0_seq3;comp75543_c0_seq1;comp75543_c0_seq2;comp76945_c0_seq1;comp76945_c0_seq2;comp78018_c0_seq2;comp78293_c0_seq2;comp78293_c0_seq3;comp78944_c0_seq1;comp79609_c0_seq3;comp80307_c1_seq1;comp82170_c0_seq2;comp82469_c0_seq2;comp82670_c0_seq1;comp83324_c0_seq2;comp83324_c0_seq3;comp83523_c0_seq2;comp83523_c0_seq4;comp83523_c0_seq5;comp83784_c0_seq1;com…
GO:0044702	single organism reproductive process	132/6276	1379/123440	1.65e-06	comp26106_c0_seq1;comp26106_c0_seq2;comp32995_c0_seq1;comp32995_c0_seq2;comp52453_c1_seq2;comp57506_c0_seq1;comp58800_c0_seq1;comp69180_c0_seq1;comp69180_c0_seq4;comp701560_c0_seq1;comp71719_c0_seq1;comp71719_c0_seq2;comp71839_c0_seq4;comp724426_c0_seq1;comp73470_c0_seq1;comp73629_c0_seq2;comp73629_c0_seq4;comp73947_c0_seq3;comp75075_c0_seq1;comp75473_c0_seq1;comp77608_c0_seq1;comp79531_c0_seq1;c…
GO:0048584	positive regulation of response to stimulus	160/6276	1462/123440	1.68e-06	comp26106_c0_seq1;comp26106_c0_seq2;comp26876_c0_seq2;comp33779_c0_seq1;comp33806_c0_seq1;comp34965_c0_seq1;comp34965_c0_seq2;comp46576_c0_seq2;comp52784_c0_seq1;comp53190_c0_seq2;comp60625_c0_seq2;comp67201_c0_seq1;comp67878_c0_seq1;comp71750_c0_seq1;comp71998_c0_seq2;comp73629_c0_seq2;comp73629_c0_seq3;comp73629_c0_seq4;comp73947_c0_seq3;comp74554_c2_seq1;comp74918_c0_seq1;comp76605_c0_seq1;com…
GO:0051345	positive regulation of hydrolase activity	118/6276	1029/123440	1.7e-06	comp32780_c0_seq1;comp52784_c0_seq1;comp58382_c0_seq1;comp71723_c1_seq2;comp72684_c0_seq2;comp73179_c0_seq2;comp74860_c0_seq3;comp75543_c0_seq1;comp75543_c0_seq2;comp78293_c0_seq2;comp78293_c0_seq3;comp78924_c0_seq2;comp78944_c0_seq1;comp79531_c0_seq1;comp79595_c0_seq1;comp79609_c0_seq3;comp80307_c1_seq1;comp82170_c0_seq2;comp82469_c0_seq2;comp82482_c0_seq2;comp82482_c0_seq3;comp82513_c0_seq1;com…
GO:0009605	response to external stimulus	135/6276	1464/123440	1.72e-06	comp106983_c0_seq1;comp26876_c0_seq2;comp32995_c0_seq1;comp32995_c0_seq2;comp33308_c0_seq1;comp42370_c0_seq1;comp58640_c0_seq2;comp58979_c0_seq1;comp59200_c0_seq1;comp61191_c0_seq1;comp66631_c0_seq1;comp69248_c0_seq2;comp70328_c0_seq1;comp71750_c0_seq1;comp73109_c0_seq2;comp73517_c0_seq1;comp73947_c0_seq3;comp74554_c2_seq1;comp74918_c0_seq1;comp77558_c0_seq2;comp78293_c0_seq2;comp78293_c0_seq3;co…
GO:0032320	positive regulation of Ras GTPase activity	53/6276	398/123440	1.73e-06	comp71723_c1_seq2;comp75543_c0_seq1;comp75543_c0_seq2;comp78293_c0_seq2;comp78293_c0_seq3;comp78944_c0_seq1;comp79609_c0_seq3;comp82170_c0_seq2;comp82670_c0_seq1;comp83523_c0_seq2;comp83523_c0_seq4;comp83523_c0_seq5;comp85167_c0_seq1;comp85167_c0_seq2;comp88480_c0_seq8;comp89668_c0_seq2;comp89718_c0_seq2;comp89735_c0_seq2;comp90079_c0_seq4;comp90197_c0_seq3;comp90276_c0_seq1;comp90276_c0_seq3;com…
GO:0009628	response to abiotic stimulus	113/6276	1103/123440	1.76e-06	comp26876_c0_seq2;comp27018_c0_seq1;comp32995_c0_seq1;comp32995_c0_seq2;comp34965_c0_seq1;comp34965_c0_seq2;comp52453_c1_seq2;comp60625_c0_seq2;comp71750_c0_seq1;comp72570_c0_seq1;comp73517_c0_seq1;comp73542_c1_seq1;comp74554_c2_seq1;comp77608_c0_seq1;comp77916_c0_seq1;comp79595_c0_seq1;comp81303_c0_seq1;comp81303_c0_seq2;comp81395_c0_seq1;comp81395_c0_seq3;comp81395_c0_seq4;comp82170_c0_seq2;com…
GO:0032446	protein modification by small protein conjugation	100/6276	777/123440	1.77e-06	comp108322_c0_seq1;comp50874_c0_seq1;comp57495_c0_seq2;comp60625_c0_seq2;comp65017_c0_seq3;comp69884_c0_seq1;comp69884_c0_seq2;comp74131_c0_seq2;comp76605_c0_seq1;comp76611_c0_seq1;comp76939_c0_seq1;comp77990_c0_seq1;comp80229_c0_seq1;comp80229_c0_seq4;comp80402_c0_seq2;comp80461_c0_seq2;comp81303_c0_seq1;comp81303_c0_seq2;comp82258_c0_seq1;comp82635_c0_seq1;comp82635_c0_seq11;comp82635_c0_seq9;c…
GO:0070887	cellular response to chemical stimulus	172/6276	1881/123440	1.78e-06	comp26106_c0_seq1;comp26106_c0_seq2;comp33308_c0_seq1;comp51478_c0_seq1;comp52453_c1_seq2;comp58979_c0_seq1;comp59200_c0_seq1;comp60298_c0_seq2;comp61870_c0_seq2;comp67614_c0_seq2;comp67878_c0_seq1;comp70291_c0_seq3;comp70328_c0_seq1;comp71750_c0_seq1;comp73109_c0_seq2;comp73542_c1_seq1;comp73947_c0_seq3;comp74152_c0_seq1;comp74152_c0_seq2;comp75543_c0_seq1;comp77472_c0_seq1;comp77558_c0_seq2;com…
GO:0035556	intracellular signal transduction	173/6276	1788/123440	1.8e-06	comp30066_c0_seq2;comp30095_c0_seq2;comp33308_c0_seq1;comp34965_c0_seq1;comp34965_c0_seq2;comp498209_c0_seq1;comp50874_c0_seq1;comp58554_c0_seq1;comp59175_c0_seq2;comp65151_c0_seq1;comp65711_c1_seq2;comp69248_c0_seq2;comp69855_c0_seq1;comp69855_c0_seq4;comp70291_c0_seq3;comp71750_c0_seq1;comp73043_c1_seq2;comp74076_c0_seq1;comp74076_c0_seq2;comp75238_c0_seq3;comp75543_c0_seq1;comp75543_c0_seq2;co…
GO:1901135	carbohydrate derivative metabolic process	164/6276	1759/123440	1.83e-06	comp27673_c0_seq1;comp33065_c0_seq1;comp33133_c0_seq1;comp33133_c0_seq2;comp56471_c0_seq1;comp56883_c0_seq1;comp58417_c0_seq1;comp61274_c0_seq1;comp61364_c0_seq2;comp69248_c0_seq2;comp69413_c0_seq2;comp69444_c0_seq1;comp70683_c0_seq2;comp72794_c0_seq1;comp73341_c0_seq1;comp73470_c0_seq1;comp73542_c1_seq1;comp74918_c0_seq1;comp75238_c0_seq3;comp75271_c0_seq3;comp77167_c0_seq5;comp77949_c0_seq1;com…
GO:0042325	regulation of phosphorylation	146/6276	1496/123440	1.83e-06	comp26876_c0_seq2;comp33308_c0_seq1;comp33779_c0_seq1;comp51070_c0_seq1;comp58798_c0_seq3;comp67201_c0_seq1;comp69248_c0_seq2;comp70291_c0_seq3;comp71383_c0_seq1;comp71750_c0_seq1;comp71998_c0_seq2;comp73503_c0_seq1;comp73947_c0_seq3;comp74554_c2_seq1;comp74918_c0_seq1;comp75034_c0_seq1;comp75543_c0_seq1;comp75939_c0_seq3;comp76605_c0_seq1;comp76939_c0_seq1;comp77538_c0_seq2;comp77949_c0_seq1;com…
GO:0001775	cell activation	71/6276	614/123440	1.84e-06	comp386892_c0_seq1;comp66115_c0_seq2;comp66699_c0_seq2;comp71750_c0_seq1;comp71839_c0_seq4;comp73629_c0_seq2;comp73629_c0_seq4;comp74131_c0_seq2;comp74554_c2_seq1;comp76358_c0_seq1;comp76605_c0_seq1;comp77558_c0_seq2;comp78002_c0_seq1;comp79737_c0_seq2;comp80607_c1_seq1;comp81078_c0_seq1;comp81078_c0_seq3;comp82870_c2_seq2;comp83274_c0_seq9;comp84086_c0_seq2;comp84086_c0_seq3;comp84099_c0_seq1;co…
GO:0051172	negative regulation of nitrogen compound metabolic process	160/6276	1699/123440	1.84e-06	comp33308_c0_seq1;comp34965_c0_seq1;comp34965_c0_seq2;comp50628_c0_seq1;comp52453_c1_seq2;comp52784_c0_seq1;comp52784_c0_seq2;comp53982_c0_seq4;comp66699_c0_seq2;comp67878_c0_seq1;comp71207_c0_seq2;comp71400_c0_seq1;comp71400_c0_seq3;comp71464_c0_seq4;comp73503_c0_seq1;comp73947_c0_seq3;comp74131_c0_seq2;comp76490_c0_seq1;comp76490_c0_seq3;comp77608_c0_seq1;comp78293_c0_seq2;comp78293_c0_seq3;com…
GO:0045944	positive regulation of transcription from RNA polymerase II promoter	136/6276	1308/123440	1.86e-06	comp108322_c0_seq1;comp26106_c0_seq1;comp26106_c0_seq2;comp34965_c0_seq1;comp34965_c0_seq2;comp50628_c0_seq1;comp50658_c0_seq1;comp52453_c1_seq2;comp57906_c0_seq1;comp65151_c0_seq1;comp66699_c0_seq2;comp73947_c0_seq3;comp74076_c0_seq1;comp74076_c0_seq2;comp76668_c0_seq2;comp77255_c0_seq1;comp78284_c0_seq1;comp78284_c0_seq5;comp78293_c0_seq2;comp78293_c0_seq3;comp78803_c0_seq2;comp78823_c0_seq1;co…
GO:0048513	organ development	165/6276	1555/123440	1.89e-06	comp32995_c0_seq1;comp32995_c0_seq2;comp33133_c0_seq1;comp33133_c0_seq2;comp33440_c0_seq1;comp33616_c0_seq1;comp34965_c0_seq1;comp34965_c0_seq2;comp37105_c0_seq1;comp52453_c1_seq2;comp60298_c0_seq2;comp60514_c0_seq1;comp67201_c0_seq1;comp69870_c0_seq4;comp69953_c0_seq1;comp69979_c0_seq2;comp70688_c0_seq2;comp71839_c0_seq4;comp72800_c0_seq2;comp73503_c0_seq1;comp73629_c0_seq2;comp73629_c0_seq4;com…
GO:0002697	regulation of immune effector process	38/6276	233/123440	1.9e-06	comp26876_c0_seq2;comp32848_c0_seq1;comp32995_c0_seq1;comp32995_c0_seq2;comp73629_c0_seq2;comp73629_c0_seq3;comp73629_c0_seq4;comp73947_c0_seq3;comp76605_c0_seq1;comp77160_c0_seq1;comp78002_c0_seq1;comp86181_c0_seq2;comp86181_c0_seq3;comp88941_c0_seq2;comp89797_c0_seq3;comp89797_c0_seq4;comp89918_c0_seq5;comp90011_c0_seq1;comp90011_c0_seq3;comp90238_c3_seq2;comp91663_c0_seq1;comp91663_c0_seq3;com…
GO:0031399	regulation of protein modification process	174/6276	1733/123440	1.93e-06	comp26876_c0_seq2;comp33308_c0_seq1;comp33779_c0_seq1;comp56178_c0_seq1;comp58798_c0_seq3;comp66699_c0_seq2;comp67201_c0_seq1;comp70291_c0_seq3;comp71383_c0_seq1;comp71750_c0_seq1;comp71998_c0_seq2;comp72570_c0_seq1;comp73503_c0_seq1;comp73947_c0_seq3;comp74554_c2_seq1;comp74918_c0_seq1;comp75034_c0_seq1;comp75543_c0_seq1;comp75939_c0_seq3;comp76605_c0_seq1;comp76939_c0_seq1;comp77472_c0_seq1;com…
GO:0042127	regulation of cell proliferation	155/6276	1703/123440	1.93e-06	comp1216887_c0_seq1;comp329644_c0_seq1;comp32995_c0_seq1;comp32995_c0_seq2;comp33308_c0_seq1;comp33779_c0_seq1;comp34965_c0_seq1;comp34965_c0_seq2;comp37105_c0_seq1;comp57965_c0_seq1;comp58382_c0_seq1;comp58798_c0_seq3;comp58979_c0_seq1;comp61266_c0_seq2;comp71400_c0_seq1;comp71400_c0_seq3;comp71750_c0_seq1;comp73503_c0_seq1;comp73542_c1_seq1;comp73947_c0_seq3;comp74076_c0_seq1;comp74076_c0_seq2;…
GO:0006325	chromatin organization	96/6276	925/123440	1.95e-06	comp108322_c0_seq1;comp30066_c0_seq2;comp33440_c0_seq1;comp386892_c0_seq1;comp61447_c0_seq1;comp66699_c0_seq2;comp67207_c0_seq2;comp69953_c0_seq1;comp71464_c0_seq4;comp77538_c0_seq2;comp79358_c0_seq4;comp80443_c0_seq2;comp80607_c1_seq1;comp81078_c0_seq1;comp81078_c0_seq3;comp82775_c0_seq1;comp83021_c0_seq1;comp83322_c0_seq3;comp83322_c0_seq4;comp83469_c0_seq1;comp84352_c0_seq2;comp84758_c0_seq2;c…
GO:0002684	positive regulation of immune system process	68/6276	580/123440	1.95e-06	comp26876_c0_seq2;comp32848_c0_seq1;comp33806_c0_seq1;comp57965_c0_seq1;comp71750_c0_seq1;comp73629_c0_seq2;comp73629_c0_seq3;comp73629_c0_seq4;comp73947_c0_seq3;comp74554_c2_seq1;comp76605_c0_seq1;comp77472_c0_seq1;comp77558_c0_seq2;comp78002_c0_seq1;comp79356_c0_seq1;comp79423_c0_seq1;comp79737_c0_seq2;comp80822_c0_seq1;comp80863_c0_seq2;comp82482_c0_seq2;comp82482_c0_seq3;comp84612_c0_seq1;com…
GO:0031329	regulation of cellular catabolic process	167/6276	1557/123440	1.96e-06	comp32780_c0_seq1;comp59257_c0_seq2;comp60625_c0_seq2;comp71723_c1_seq2;comp72684_c0_seq2;comp74860_c0_seq3;comp75543_c0_seq1;comp75543_c0_seq2;comp76945_c0_seq1;comp76945_c0_seq2;comp77608_c0_seq1;comp78018_c0_seq2;comp78293_c0_seq2;comp78293_c0_seq3;comp78944_c0_seq1;comp79609_c0_seq3;comp80307_c1_seq1;comp82170_c0_seq2;comp82469_c0_seq2;comp82670_c0_seq1;comp83324_c0_seq2;comp83324_c0_seq3;com…
GO:0043085	positive regulation of catalytic activity	181/6276	1704/123440	1.96e-06	comp32780_c0_seq1;comp52784_c0_seq1;comp58382_c0_seq1;comp58798_c0_seq3;comp67201_c0_seq1;comp69248_c0_seq2;comp71723_c1_seq2;comp72684_c0_seq2;comp73179_c0_seq2;comp73947_c0_seq3;comp74860_c0_seq3;comp74918_c0_seq1;comp75543_c0_seq1;comp75543_c0_seq2;comp76605_c0_seq1;comp78293_c0_seq2;comp78293_c0_seq3;comp78908_c0_seq2;comp78924_c0_seq2;comp78944_c0_seq1;comp79531_c0_seq1;comp79595_c0_seq1;com…
GO:0022603	regulation of anatomical structure morphogenesis	124/6276	1232/123440	1.97e-06	comp42370_c0_seq1;comp51070_c0_seq1;comp52322_c0_seq1;comp52784_c0_seq1;comp58382_c0_seq1;comp59257_c0_seq2;comp73542_c1_seq1;comp73895_c0_seq2;comp73895_c0_seq3;comp73947_c0_seq3;comp74554_c2_seq1;comp77916_c0_seq1;comp77973_c0_seq8;comp78284_c0_seq1;comp78284_c0_seq5;comp78293_c0_seq2;comp78293_c0_seq3;comp78803_c0_seq2;comp78944_c0_seq1;comp79595_c0_seq1;comp80229_c0_seq1;comp80229_c0_seq4;com…
GO:0033121	regulation of purine nucleotide catabolic process	149/6276	1234/123440	2e-06	comp32780_c0_seq1;comp71723_c1_seq2;comp72684_c0_seq2;comp74860_c0_seq3;comp75543_c0_seq1;comp75543_c0_seq2;comp76945_c0_seq1;comp76945_c0_seq2;comp78018_c0_seq2;comp78293_c0_seq2;comp78293_c0_seq3;comp78944_c0_seq1;comp79609_c0_seq3;comp80307_c1_seq1;comp82170_c0_seq2;comp82469_c0_seq2;comp82670_c0_seq1;comp83324_c0_seq2;comp83324_c0_seq3;comp83523_c0_seq2;comp83523_c0_seq4;comp83523_c0_seq5;com…
GO:0051276	chromosome organization	121/6276	1184/123440	2.01e-06	comp108322_c0_seq1;comp30066_c0_seq2;comp329644_c0_seq1;comp33440_c0_seq1;comp386892_c0_seq1;comp57506_c0_seq1;comp61447_c0_seq1;comp66699_c0_seq2;comp67207_c0_seq2;comp69114_c0_seq3;comp69180_c0_seq1;comp69180_c0_seq4;comp69953_c0_seq1;comp71464_c0_seq4;comp72410_c0_seq1;comp77538_c0_seq2;comp79358_c0_seq4;comp80443_c0_seq2;comp80607_c1_seq1;comp81025_c0_seq1;comp81078_c0_seq1;comp81078_c0_seq3;…
GO:0030811	regulation of nucleotide catabolic process	149/6276	1235/123440	2.02e-06	comp32780_c0_seq1;comp71723_c1_seq2;comp72684_c0_seq2;comp74860_c0_seq3;comp75543_c0_seq1;comp75543_c0_seq2;comp76945_c0_seq1;comp76945_c0_seq2;comp78018_c0_seq2;comp78293_c0_seq2;comp78293_c0_seq3;comp78944_c0_seq1;comp79609_c0_seq3;comp80307_c1_seq1;comp82170_c0_seq2;comp82469_c0_seq2;comp82670_c0_seq1;comp83324_c0_seq2;comp83324_c0_seq3;comp83523_c0_seq2;comp83523_c0_seq4;comp83523_c0_seq5;com…
GO:0010628	positive regulation of gene expression	226/6276	2295/123440	2.03e-06	comp108322_c0_seq1;comp26106_c0_seq1;comp26106_c0_seq2;comp26876_c0_seq2;comp31002_c0_seq1;comp33440_c0_seq1;comp34965_c0_seq1;comp34965_c0_seq2;comp50628_c0_seq1;comp50658_c0_seq1;comp52453_c1_seq2;comp57906_c0_seq1;comp62509_c0_seq1;comp65151_c0_seq1;comp66699_c0_seq2;comp67207_c0_seq2;comp69953_c0_seq1;comp71464_c0_seq4;comp71839_c0_seq4;comp71998_c0_seq2;comp73947_c0_seq3;comp74076_c0_seq1;co…
GO:0051336	regulation of hydrolase activity	224/6276	1926/123440	2.07e-06	comp32780_c0_seq1;comp33154_c0_seq1;comp52784_c0_seq1;comp58265_c0_seq1;comp58382_c0_seq1;comp611755_c0_seq1;comp71723_c1_seq2;comp71785_c0_seq3;comp72684_c0_seq2;comp73179_c0_seq2;comp74860_c0_seq3;comp75543_c0_seq1;comp75543_c0_seq2;comp75671_c0_seq1;comp75671_c1_seq1;comp76945_c0_seq1;comp76945_c0_seq2;comp77255_c0_seq1;comp78018_c0_seq2;comp78293_c0_seq2;comp78293_c0_seq3;comp78924_c0_seq2;co…
GO:0009118	regulation of nucleoside metabolic process	149/6276	1237/123440	2.07e-06	comp32780_c0_seq1;comp71723_c1_seq2;comp72684_c0_seq2;comp74860_c0_seq3;comp75543_c0_seq1;comp75543_c0_seq2;comp76945_c0_seq1;comp76945_c0_seq2;comp78018_c0_seq2;comp78293_c0_seq2;comp78293_c0_seq3;comp78944_c0_seq1;comp79609_c0_seq3;comp80307_c1_seq1;comp82170_c0_seq2;comp82469_c0_seq2;comp82670_c0_seq1;comp83324_c0_seq2;comp83324_c0_seq3;comp83523_c0_seq2;comp83523_c0_seq4;comp83523_c0_seq5;com…
GO:0051247	positive regulation of protein metabolic process	136/6276	1417/123440	2.07e-06	comp26876_c0_seq2;comp33308_c0_seq1;comp57950_c0_seq3;comp58798_c0_seq3;comp67201_c0_seq1;comp71750_c0_seq1;comp71998_c0_seq2;comp73947_c0_seq3;comp74918_c0_seq1;comp75258_c0_seq2;comp75543_c0_seq1;comp76605_c0_seq1;comp77472_c0_seq1;comp77608_c0_seq1;comp77949_c0_seq1;comp78002_c0_seq1;comp78293_c0_seq2;comp78293_c0_seq3;comp78908_c0_seq2;comp78944_c0_seq1;comp79356_c0_seq1;comp79595_c0_seq1;com…
GO:0009894	regulation of catabolic process	179/6276	1678/123440	2.09e-06	comp26215_c0_seq1;comp32780_c0_seq1;comp52453_c1_seq2;comp56178_c0_seq1;comp59257_c0_seq2;comp60625_c0_seq2;comp71723_c1_seq2;comp72684_c0_seq2;comp73947_c0_seq3;comp74554_c2_seq1;comp74860_c0_seq3;comp75543_c0_seq1;comp75543_c0_seq2;comp76668_c0_seq2;comp76945_c0_seq1;comp76945_c0_seq2;comp77608_c0_seq1;comp78018_c0_seq2;comp78293_c0_seq2;comp78293_c0_seq3;comp78944_c0_seq1;comp79609_c0_seq3;com…
GO:0003008	system process	135/6276	1395/123440	2.09e-06	comp103186_c0_seq1;comp106983_c0_seq1;comp27673_c0_seq1;comp32995_c0_seq1;comp32995_c0_seq2;comp33139_c0_seq1;comp33308_c0_seq1;comp42365_c0_seq1;comp52322_c0_seq1;comp52453_c1_seq2;comp54153_c0_seq1;comp54153_c0_seq2;comp57906_c0_seq1;comp58559_c0_seq4;comp58640_c0_seq1;comp58640_c0_seq2;comp58640_c1_seq1;comp61870_c0_seq2;comp62385_c0_seq2;comp62509_c0_seq1;comp70367_c0_seq2;comp70367_c0_seq3;c…
GO:0043067	regulation of programmed cell death	188/6276	1928/123440	2.1e-06	comp26876_c0_seq2;comp30129_c0_seq1;comp33308_c0_seq1;comp33779_c0_seq1;comp34965_c0_seq1;comp34965_c0_seq2;comp455174_c0_seq1;comp52453_c1_seq2;comp52784_c0_seq1;comp52784_c0_seq2;comp55044_c0_seq1;comp58382_c0_seq1;comp58554_c0_seq1;comp60298_c0_seq2;comp61266_c0_seq2;comp66699_c0_seq2;comp69114_c0_seq3;comp71233_c0_seq2;comp71745_c0_seq4;comp71750_c0_seq1;comp73162_c0_seq1;comp73947_c0_seq3;co…
GO:0031324	negative regulation of cellular metabolic process	218/6276	2370/123440	2.11e-06	comp1216887_c0_seq1;comp33308_c0_seq1;comp33779_c0_seq1;comp34965_c0_seq1;comp34965_c0_seq2;comp377744_c0_seq1;comp50628_c0_seq1;comp52453_c1_seq2;comp52784_c0_seq1;comp52784_c0_seq2;comp53982_c0_seq4;comp54183_c0_seq1;comp58979_c0_seq1;comp66699_c0_seq2;comp67878_c0_seq1;comp69328_c0_seq4;comp71207_c0_seq2;comp71400_c0_seq1;comp71400_c0_seq3;comp71464_c0_seq4;comp73503_c0_seq1;comp73947_c0_seq3;…
GO:0002376	immune system process	172/6276	1449/123440	2.15e-06	comp26876_c0_seq2;comp32977_c0_seq1;comp33308_c0_seq1;comp33806_c0_seq1;comp386892_c0_seq1;comp46576_c0_seq2;comp52784_c0_seq1;comp57965_c0_seq1;comp58979_c0_seq1;comp59200_c0_seq1;comp65711_c1_seq2;comp66115_c0_seq2;comp66699_c0_seq2;comp67614_c0_seq2;comp67878_c0_seq1;comp71750_c0_seq1;comp71839_c0_seq4;comp72777_c0_seq1;comp73629_c0_seq2;comp73629_c0_seq4;comp74131_c0_seq2;comp74554_c2_seq1;co…
GO:0044093	positive regulation of molecular function	247/6276	2300/123440	2.16e-06	comp26876_c0_seq2;comp32780_c0_seq1;comp52784_c0_seq1;comp58382_c0_seq1;comp58798_c0_seq3;comp62509_c0_seq1;comp67201_c0_seq1;comp69248_c0_seq2;comp71723_c1_seq2;comp72684_c0_seq2;comp73179_c0_seq2;comp73947_c0_seq3;comp74860_c0_seq3;comp74918_c0_seq1;comp75543_c0_seq1;comp75543_c0_seq2;comp76605_c0_seq1;comp78293_c0_seq2;comp78293_c0_seq3;comp78908_c0_seq2;comp78924_c0_seq2;comp78944_c0_seq1;com…
GO:0016310	phosphorylation	172/6276	1899/123440	2.17e-06	comp106964_c0_seq1;comp30066_c0_seq2;comp33084_c0_seq1;comp35664_c0_seq1;comp455174_c0_seq1;comp49377_c0_seq1;comp50751_c0_seq1;comp53190_c0_seq2;comp65451_c0_seq1;comp67201_c0_seq1;comp71745_c0_seq4;comp73341_c0_seq1;comp73503_c0_seq1;comp73947_c0_seq3;comp74554_c2_seq1;comp75543_c0_seq1;comp76945_c0_seq1;comp76945_c0_seq2;comp77167_c0_seq5;comp77244_c0_seq1;comp77244_c0_seq2;comp77255_c0_seq1;c…
GO:0005975	carbohydrate metabolic process	103/6276	1045/123440	2.19e-06	comp32791_c0_seq1;comp32944_c0_seq1;comp32994_c0_seq2;comp32995_c0_seq1;comp32995_c0_seq2;comp42365_c0_seq1;comp480359_c0_seq1;comp49377_c0_seq1;comp50826_c0_seq1;comp54343_c0_seq1;comp56883_c0_seq1;comp61364_c0_seq2;comp69248_c0_seq2;comp69413_c0_seq2;comp69444_c0_seq1;comp72684_c0_seq2;comp73162_c0_seq1;comp73470_c0_seq1;comp73503_c0_seq1;comp73542_c1_seq1;comp74624_c0_seq1;comp74624_c0_seq5;co…
GO:0009653	anatomical structure morphogenesis	218/6276	2339/123440	2.21e-06	comp32995_c0_seq1;comp32995_c0_seq2;comp348949_c0_seq1;comp34965_c0_seq1;comp34965_c0_seq2;comp52784_c0_seq2;comp57906_c0_seq1;comp60298_c0_seq2;comp60514_c0_seq1;comp61113_c0_seq2;comp61870_c0_seq2;comp67201_c0_seq1;comp69180_c0_seq1;comp69180_c0_seq4;comp69248_c0_seq2;comp69979_c0_seq2;comp70688_c0_seq2;comp71839_c0_seq4;comp72188_c0_seq1;comp73517_c0_seq1;comp73629_c0_seq2;comp73629_c0_seq3;co…
GO:0045893	positive regulation of transcription, DNA-dependent	238/6276	2342/123440	2.25e-06	comp108322_c0_seq1;comp26106_c0_seq1;comp26106_c0_seq2;comp26876_c0_seq2;comp31002_c0_seq1;comp33440_c0_seq1;comp34965_c0_seq1;comp34965_c0_seq2;comp50628_c0_seq1;comp50658_c0_seq1;comp52453_c1_seq2;comp57906_c0_seq1;comp62509_c0_seq1;comp65151_c0_seq1;comp66699_c0_seq2;comp67207_c0_seq2;comp69953_c0_seq1;comp71464_c0_seq4;comp71839_c0_seq4;comp71998_c0_seq2;comp73947_c0_seq3;comp74076_c0_seq1;co…
GO:1901575	organic substance catabolic process	228/6276	2452/123440	2.28e-06	comp103160_c0_seq1;comp107386_c0_seq1;comp150641_c0_seq1;comp32725_c0_seq2;comp32726_c0_seq1;comp32872_c0_seq1;comp32944_c0_seq1;comp33065_c0_seq1;comp33682_c0_seq2;comp480359_c0_seq1;comp49377_c0_seq1;comp52940_c0_seq1;comp56471_c0_seq1;comp60625_c0_seq2;comp61274_c0_seq1;comp64546_c0_seq1;comp69073_c0_seq1;comp69248_c0_seq2;comp69444_c0_seq1;comp69545_c0_seq1;comp69545_c0_seq3;comp69855_c0_seq1…
GO:0007010	cytoskeleton organization	161/6276	1428/123440	2.28e-06	comp103186_c0_seq1;comp106983_c0_seq1;comp30095_c0_seq2;comp36082_c0_seq1;comp54759_c0_seq1;comp54759_c0_seq2;comp58640_c0_seq2;comp58640_c1_seq1;comp58798_c0_seq3;comp62509_c0_seq1;comp70291_c0_seq3;comp71207_c0_seq2;comp71750_c0_seq1;comp72188_c0_seq1;comp73503_c0_seq1;comp73895_c0_seq2;comp73895_c0_seq3;comp75473_c0_seq1;comp78284_c0_seq1;comp78284_c0_seq5;comp78293_c0_seq2;comp78790_c0_seq2;c…
GO:1901566	organonitrogen compound biosynthetic process	90/6276	869/123440	2.29e-06	comp103160_c0_seq1;comp107386_c0_seq1;comp32725_c0_seq2;comp32726_c0_seq1;comp33133_c0_seq1;comp33133_c0_seq2;comp33680_c0_seq1;comp59243_c0_seq1;comp61364_c0_seq2;comp70328_c0_seq1;comp71528_c0_seq1;comp72794_c0_seq1;comp73341_c0_seq1;comp73542_c1_seq1;comp74918_c0_seq1;comp75258_c0_seq2;comp77167_c0_seq5;comp77949_c0_seq1;comp78679_c0_seq3;comp78679_c0_seq4;comp79065_c0_seq1;comp81395_c0_seq1;c…
GO:0043900	regulation of multi-organism process	254/6276	2640/123440	2.3e-06	comp33308_c0_seq1;comp33779_c0_seq1;comp34242_c0_seq1;comp377744_c0_seq1;comp42370_c0_seq1;comp455174_c0_seq1;comp52322_c0_seq1;comp52453_c1_seq2;comp53190_c0_seq2;comp58979_c0_seq1;comp59257_c0_seq2;comp66699_c0_seq2;comp69979_c0_seq2;comp70367_c0_seq2;comp70367_c0_seq3;comp71207_c0_seq2;comp72715_c0_seq2;comp73162_c0_seq1;comp73503_c0_seq1;comp73542_c1_seq1;comp73895_c0_seq2;comp73895_c0_seq3;c…
GO:0022414	reproductive process	171/6276	1743/123440	2.3e-06	comp26106_c0_seq1;comp26106_c0_seq2;comp32995_c0_seq1;comp32995_c0_seq2;comp34143_c0_seq2;comp347183_c0_seq1;comp52453_c1_seq2;comp57506_c0_seq1;comp58800_c0_seq1;comp69180_c0_seq1;comp69180_c0_seq4;comp701560_c0_seq1;comp70880_c0_seq1;comp71383_c0_seq1;comp71719_c0_seq1;comp71719_c0_seq2;comp71839_c0_seq4;comp72188_c0_seq1;comp724426_c0_seq1;comp73470_c0_seq1;comp73629_c0_seq2;comp73629_c0_seq4;…
GO:0045892	negative regulation of transcription, DNA-dependent	160/6276	1715/123440	2.33e-06	comp33308_c0_seq1;comp34965_c0_seq1;comp34965_c0_seq2;comp50628_c0_seq1;comp52453_c1_seq2;comp52784_c0_seq1;comp52784_c0_seq2;comp53982_c0_seq4;comp66699_c0_seq2;comp71207_c0_seq2;comp71400_c0_seq1;comp71400_c0_seq3;comp71464_c0_seq4;comp73947_c0_seq3;comp74131_c0_seq2;comp76490_c0_seq1;comp76490_c0_seq3;comp78293_c0_seq2;comp78293_c0_seq3;comp78803_c0_seq2;comp78944_c0_seq1;comp79595_c0_seq1;com…
GO:0006357	regulation of transcription from RNA polymerase II promoter	211/6276	2170/123440	2.36e-06	comp108322_c0_seq1;comp26106_c0_seq1;comp26106_c0_seq2;comp329644_c0_seq1;comp33308_c0_seq1;comp34965_c0_seq1;comp34965_c0_seq2;comp50628_c0_seq1;comp50658_c0_seq1;comp52453_c1_seq2;comp52784_c0_seq1;comp52784_c0_seq2;comp53982_c0_seq4;comp57906_c0_seq1;comp60655_c0_seq1;comp65151_c0_seq1;comp66699_c0_seq2;comp67201_c0_seq1;comp71400_c0_seq1;comp71400_c0_seq3;comp73947_c0_seq3;comp74076_c0_seq1;c…
GO:0006629	lipid metabolic process	165/6276	1599/123440	2.37e-06	comp32556_c0_seq1;comp32872_c0_seq1;comp32995_c0_seq1;comp32995_c0_seq2;comp56362_c0_seq2;comp56471_c0_seq1;comp58382_c0_seq1;comp59558_c0_seq1;comp61191_c0_seq1;comp61870_c0_seq2;comp69073_c0_seq1;comp69855_c0_seq1;comp69855_c0_seq4;comp70367_c0_seq2;comp70367_c0_seq3;comp70683_c0_seq2;comp71383_c0_seq1;comp71400_c0_seq1;comp71400_c0_seq3;comp71833_c0_seq2;comp72139_c1_seq2;comp72794_c0_seq1;com…
GO:0051254	positive regulation of RNA metabolic process	225/6276	2171/123440	2.37e-06	comp108322_c0_seq1;comp26106_c0_seq1;comp26106_c0_seq2;comp26876_c0_seq2;comp31002_c0_seq1;comp33440_c0_seq1;comp34965_c0_seq1;comp34965_c0_seq2;comp50628_c0_seq1;comp50658_c0_seq1;comp52453_c1_seq2;comp57906_c0_seq1;comp62509_c0_seq1;comp65151_c0_seq1;comp66699_c0_seq2;comp67207_c0_seq2;comp69953_c0_seq1;comp71464_c0_seq4;comp71839_c0_seq4;comp71998_c0_seq2;comp73947_c0_seq3;comp74076_c0_seq1;co…
GO:0050776	regulation of immune response	63/6276	505/123440	2.38e-06	comp26876_c0_seq2;comp33806_c0_seq1;comp73629_c0_seq2;comp73629_c0_seq3;comp73629_c0_seq4;comp73947_c0_seq3;comp74554_c2_seq1;comp76605_c0_seq1;comp77160_c0_seq1;comp77472_c0_seq1;comp77558_c0_seq2;comp78002_c0_seq1;comp79356_c0_seq1;comp79423_c0_seq1;comp79737_c0_seq2;comp80863_c0_seq2;comp82482_c0_seq2;comp82482_c0_seq3;comp84612_c0_seq1;comp86181_c0_seq2;comp86181_c0_seq3;comp86467_c0_seq4;com…
GO:0042981	regulation of apoptotic process	186/6276	1906/123440	2.39e-06	comp26876_c0_seq2;comp33308_c0_seq1;comp33779_c0_seq1;comp34965_c0_seq1;comp34965_c0_seq2;comp455174_c0_seq1;comp52453_c1_seq2;comp52784_c0_seq1;comp52784_c0_seq2;comp55044_c0_seq1;comp58382_c0_seq1;comp58554_c0_seq1;comp60298_c0_seq2;comp61266_c0_seq2;comp66699_c0_seq2;comp69114_c0_seq3;comp71233_c0_seq2;comp71745_c0_seq4;comp71750_c0_seq1;comp73162_c0_seq1;comp73947_c0_seq3;comp74918_c0_seq1;co…
GO:0043933	macromolecular complex subunit organization	143/6276	1572/123440	2.39e-06	comp103186_c0_seq1;comp106983_c0_seq1;comp150641_c0_seq1;comp26876_c0_seq2;comp32872_c0_seq1;comp32995_c0_seq1;comp32995_c0_seq2;comp37544_c0_seq1;comp52940_c0_seq1;comp54759_c0_seq1;comp54759_c0_seq2;comp56762_c0_seq2;comp57065_c0_seq2;comp57065_c0_seq4;comp57902_c0_seq1;comp58559_c0_seq4;comp58640_c0_seq2;comp58640_c1_seq1;comp58798_c0_seq3;comp61274_c0_seq1;comp62509_c0_seq1;comp70367_c0_seq2;…
GO:0022607	cellular component assembly	250/6276	2532/123440	2.39e-06	comp103186_c0_seq1;comp106983_c0_seq1;comp150641_c0_seq1;comp26876_c0_seq2;comp327302_c0_seq1;comp32995_c0_seq1;comp32995_c0_seq2;comp33133_c0_seq1;comp33133_c0_seq2;comp37544_c0_seq1;comp52940_c0_seq1;comp54759_c0_seq1;comp54759_c0_seq2;comp56762_c0_seq2;comp57065_c0_seq2;comp57065_c0_seq4;comp57902_c0_seq1;comp58559_c0_seq4;comp58640_c0_seq1;comp58640_c0_seq2;comp58640_c1_seq1;comp61113_c0_seq2…
GO:0010033	response to organic substance	211/6276	2208/123440	2.39e-06	comp26106_c0_seq1;comp26106_c0_seq2;comp26876_c0_seq2;comp32995_c0_seq1;comp32995_c0_seq2;comp33308_c0_seq1;comp49377_c0_seq1;comp50769_c0_seq2;comp51478_c0_seq1;comp52453_c1_seq2;comp52784_c0_seq1;comp57902_c0_seq1;comp58554_c0_seq1;comp59200_c0_seq1;comp60298_c0_seq2;comp61191_c0_seq1;comp61870_c0_seq2;comp67201_c0_seq1;comp67614_c0_seq2;comp67878_c0_seq1;comp69073_c0_seq1;comp69248_c0_seq2;com…
GO:0040011	locomotion	153/6276	1691/123440	2.42e-06	comp106983_c0_seq1;comp33308_c0_seq1;comp42370_c0_seq1;comp58640_c0_seq2;comp58979_c0_seq1;comp59200_c0_seq1;comp61870_c0_seq2;comp66631_c0_seq1;comp70367_c0_seq2;comp70367_c0_seq3;comp71400_c0_seq1;comp71400_c0_seq3;comp73109_c0_seq2;comp73947_c0_seq3;comp74554_c2_seq1;comp74918_c0_seq1;comp75473_c0_seq1;comp76606_c0_seq2;comp77558_c0_seq2;comp77608_c0_seq1;comp78293_c0_seq2;comp78293_c0_seq3;co…
GO:0009892	negative regulation of metabolic process	230/6276	2495/123440	2.44e-06	comp1216887_c0_seq1;comp26215_c0_seq1;comp33308_c0_seq1;comp33779_c0_seq1;comp34965_c0_seq1;comp34965_c0_seq2;comp377744_c0_seq1;comp50628_c0_seq1;comp52453_c1_seq2;comp52784_c0_seq1;comp52784_c0_seq2;comp53982_c0_seq4;comp54183_c0_seq1;comp58979_c0_seq1;comp66699_c0_seq2;comp67878_c0_seq1;comp69328_c0_seq4;comp71207_c0_seq2;comp71400_c0_seq1;comp71400_c0_seq3;comp71464_c0_seq4;comp71750_c0_seq1;…
GO:0050793	regulation of developmental process	226/6276	2646/123440	2.45e-06	comp106964_c0_seq1;comp108322_c0_seq1;comp26106_c0_seq1;comp26106_c0_seq2;comp32995_c0_seq1;comp32995_c0_seq2;comp33308_c0_seq1;comp33779_c0_seq1;comp348949_c0_seq1;comp34965_c0_seq1;comp34965_c0_seq2;comp42370_c0_seq1;comp455174_c0_seq1;comp51070_c0_seq1;comp52322_c0_seq1;comp52453_c1_seq2;comp52784_c0_seq1;comp58382_c0_seq1;comp59257_c0_seq2;comp61191_c0_seq1;comp66699_c0_seq2;comp67201_c0_seq1…
GO:0019637	organophosphate metabolic process	172/6276	1971/123440	2.45e-06	comp27673_c0_seq1;comp32725_c0_seq2;comp33065_c0_seq1;comp33133_c0_seq1;comp33133_c0_seq2;comp56471_c0_seq1;comp56883_c0_seq1;comp61274_c0_seq1;comp69248_c0_seq2;comp69855_c0_seq1;comp69855_c0_seq4;comp70683_c0_seq2;comp71528_c0_seq1;comp72684_c0_seq2;comp73162_c0_seq1;comp73341_c0_seq1;comp73503_c0_seq1;comp74624_c0_seq1;comp74624_c0_seq5;comp74624_c0_seq6;comp74624_c0_seq7;comp75238_c0_seq3;com…
GO:0032879	regulation of localization	247/6276	2764/123440	2.46e-06	comp1216887_c0_seq1;comp32995_c0_seq1;comp32995_c0_seq2;comp33308_c0_seq1;comp33671_c0_seq1;comp33779_c0_seq1;comp42365_c0_seq1;comp498209_c0_seq1;comp51070_c0_seq1;comp51957_c0_seq1;comp52453_c1_seq2;comp53190_c0_seq2;comp54343_c0_seq1;comp56762_c0_seq2;comp57965_c0_seq1;comp58382_c0_seq1;comp58979_c0_seq1;comp59257_c0_seq2;comp61870_c0_seq1;comp61870_c0_seq2;comp62385_c0_seq2;comp62509_c0_seq1;…
GO:0051253	negative regulation of RNA metabolic process	140/6276	1546/123440	2.47e-06	comp33308_c0_seq1;comp34965_c0_seq1;comp34965_c0_seq2;comp50628_c0_seq1;comp52453_c1_seq2;comp52784_c0_seq1;comp52784_c0_seq2;comp53982_c0_seq4;comp66699_c0_seq2;comp71207_c0_seq2;comp71400_c0_seq1;comp71400_c0_seq3;comp71464_c0_seq4;comp73947_c0_seq3;comp74131_c0_seq2;comp76490_c0_seq1;comp76490_c0_seq3;comp77608_c0_seq1;comp78293_c0_seq2;comp78293_c0_seq3;comp78803_c0_seq2;comp78944_c0_seq1;com…
GO:0045934	negative regulation of nucleobase-containing compound metabolic process	160/6276	1693/123440	2.47e-06	comp33308_c0_seq1;comp34965_c0_seq1;comp34965_c0_seq2;comp50628_c0_seq1;comp52453_c1_seq2;comp52784_c0_seq1;comp52784_c0_seq2;comp53982_c0_seq4;comp66699_c0_seq2;comp67878_c0_seq1;comp71207_c0_seq2;comp71400_c0_seq1;comp71400_c0_seq3;comp71464_c0_seq4;comp73503_c0_seq1;comp73947_c0_seq3;comp74131_c0_seq2;comp76490_c0_seq1;comp76490_c0_seq3;comp77608_c0_seq1;comp78293_c0_seq2;comp78293_c0_seq3;com…
GO:0009891	positive regulation of biosynthetic process	253/6276	2498/123440	2.47e-06	comp108322_c0_seq1;comp26106_c0_seq1;comp26106_c0_seq2;comp26876_c0_seq2;comp31002_c0_seq1;comp33440_c0_seq1;comp34965_c0_seq1;comp34965_c0_seq2;comp50628_c0_seq1;comp50658_c0_seq1;comp52453_c1_seq2;comp57906_c0_seq1;comp57950_c0_seq3;comp62509_c0_seq1;comp65151_c0_seq1;comp66699_c0_seq2;comp67207_c0_seq2;comp67878_c0_seq1;comp69953_c0_seq1;comp71464_c0_seq4;comp71750_c0_seq1;comp71839_c0_seq4;co…
GO:0006996	organelle organization	346/6276	3389/123440	2.5e-06	comp103186_c0_seq1;comp106983_c0_seq1;comp108322_c0_seq1;comp30066_c0_seq2;comp30095_c0_seq2;comp329644_c0_seq1;comp33440_c0_seq1;comp36082_c0_seq1;comp386892_c0_seq1;comp54759_c0_seq1;comp54759_c0_seq2;comp57495_c0_seq2;comp57506_c0_seq1;comp57902_c0_seq1;comp58640_c0_seq2;comp58640_c1_seq1;comp58798_c0_seq3;comp61113_c0_seq2;comp61447_c0_seq1;comp62509_c0_seq1;comp66699_c0_seq2;comp67207_c0_seq…
GO:0033124	regulation of GTP catabolic process	147/6276	1198/123440	2.53e-06	comp32780_c0_seq1;comp71723_c1_seq2;comp74860_c0_seq3;comp75543_c0_seq1;comp75543_c0_seq2;comp76945_c0_seq1;comp76945_c0_seq2;comp78018_c0_seq2;comp78293_c0_seq2;comp78293_c0_seq3;comp78944_c0_seq1;comp79609_c0_seq3;comp80307_c1_seq1;comp82170_c0_seq2;comp82469_c0_seq2;comp82670_c0_seq1;comp83324_c0_seq2;comp83324_c0_seq3;comp83523_c0_seq2;comp83523_c0_seq4;comp83523_c0_seq5;comp83784_c0_seq1;com…
GO:0019752	carboxylic acid metabolic process	241/6276	2576/123440	2.54e-06	comp103160_c0_seq1;comp107386_c0_seq1;comp150641_c0_seq1;comp32556_c0_seq1;comp32726_c0_seq1;comp32872_c0_seq1;comp32944_c0_seq1;comp33084_c0_seq1;comp33680_c0_seq1;comp348949_c0_seq1;comp35664_c0_seq1;comp480359_c0_seq1;comp49377_c0_seq1;comp50751_c0_seq1;comp52940_c0_seq1;comp53190_c0_seq2;comp59243_c0_seq1;comp59291_c0_seq1;comp61870_c0_seq2;comp65451_c0_seq1;comp67201_c0_seq1;comp69073_c0_seq…
GO:0032501	multicellular organismal process	347/6276	3392/123440	2.55e-06	comp103186_c0_seq1;comp106983_c0_seq1;comp26106_c0_seq1;comp26106_c0_seq2;comp27673_c0_seq1;comp32872_c0_seq1;comp32995_c0_seq1;comp32995_c0_seq2;comp33139_c0_seq1;comp33308_c0_seq1;comp33616_c0_seq1;comp42365_c0_seq1;comp45605_c0_seq1;comp52322_c0_seq1;comp52453_c1_seq2;comp54153_c0_seq1;comp54153_c0_seq2;comp57906_c0_seq1;comp58233_c0_seq1;comp58559_c0_seq4;comp58640_c0_seq1;comp58640_c0_seq2;c…
GO:0048646	anatomical structure formation involved in morphogenesis	242/6276	2538/123440	2.56e-06	comp103186_c0_seq1;comp106983_c0_seq1;comp108322_c0_seq1;comp26876_c0_seq2;comp32995_c0_seq1;comp32995_c0_seq2;comp348949_c0_seq1;comp34965_c0_seq1;comp34965_c0_seq2;comp50628_c0_seq1;comp52784_c0_seq1;comp57906_c0_seq1;comp58640_c0_seq2;comp58640_c1_seq1;comp58798_c0_seq3;comp60298_c0_seq2;comp61113_c0_seq2;comp66699_c0_seq2;comp67201_c0_seq1;comp70688_c0_seq2;comp71839_c0_seq4;comp72188_c0_seq1…
GO:0032270	positive regulation of cellular protein metabolic process	126/6276	1328/123440	2.57e-06	comp26876_c0_seq2;comp33308_c0_seq1;comp57950_c0_seq3;comp58798_c0_seq3;comp67201_c0_seq1;comp71750_c0_seq1;comp71998_c0_seq2;comp73947_c0_seq3;comp74918_c0_seq1;comp75258_c0_seq2;comp75543_c0_seq1;comp76605_c0_seq1;comp77472_c0_seq1;comp77608_c0_seq1;comp77949_c0_seq1;comp78002_c0_seq1;comp78293_c0_seq2;comp78293_c0_seq3;comp78908_c0_seq2;comp78944_c0_seq1;comp79595_c0_seq1;comp80634_c0_seq21;co…
GO:0010558	negative regulation of macromolecule biosynthetic process	154/6276	1757/123440	2.59e-06	comp33308_c0_seq1;comp34965_c0_seq1;comp34965_c0_seq2;comp377744_c0_seq1;comp50628_c0_seq1;comp52453_c1_seq2;comp52784_c0_seq1;comp52784_c0_seq2;comp53982_c0_seq4;comp54183_c0_seq1;comp58979_c0_seq1;comp66699_c0_seq2;comp71207_c0_seq2;comp71400_c0_seq1;comp71400_c0_seq3;comp71464_c0_seq4;comp73503_c0_seq1;comp73947_c0_seq3;comp74131_c0_seq2;comp76490_c0_seq1;comp76490_c0_seq3;comp77608_c0_seq1;co…
GO:0051128	regulation of cellular component organization	241/6276	2466/123440	2.61e-06	comp33779_c0_seq1;comp34242_c0_seq1;comp377744_c0_seq1;comp42370_c0_seq1;comp455174_c0_seq1;comp52322_c0_seq1;comp52453_c1_seq2;comp53190_c0_seq2;comp58979_c0_seq1;comp59257_c0_seq2;comp66699_c0_seq2;comp69979_c0_seq2;comp70367_c0_seq2;comp70367_c0_seq3;comp71207_c0_seq2;comp72715_c0_seq2;comp73162_c0_seq1;comp73503_c0_seq1;comp73542_c1_seq1;comp73895_c0_seq2;comp73895_c0_seq3;comp73947_c0_seq3;c…
GO:0044248	cellular catabolic process	215/6276	2252/123440	2.61e-06	comp103160_c0_seq1;comp107386_c0_seq1;comp150641_c0_seq1;comp32725_c0_seq2;comp32726_c0_seq1;comp32872_c0_seq1;comp32944_c0_seq1;comp33065_c0_seq1;comp33682_c0_seq2;comp480359_c0_seq1;comp49377_c0_seq1;comp52940_c0_seq1;comp56471_c0_seq1;comp60625_c0_seq2;comp61266_c0_seq2;comp61274_c0_seq1;comp64546_c0_seq1;comp69073_c0_seq1;comp69444_c0_seq1;comp69545_c0_seq1;comp69545_c0_seq3;comp69842_c0_seq1…
GO:0044092	negative regulation of molecular function	105/6276	1031/123440	2.61e-06	comp32793_c0_seq1;comp33154_c0_seq1;comp33308_c0_seq1;comp37122_c0_seq1;comp53982_c0_seq4;comp58265_c0_seq1;comp62509_c0_seq1;comp67878_c0_seq1;comp71207_c0_seq2;comp71785_c0_seq3;comp73503_c0_seq1;comp75034_c0_seq1;comp75671_c0_seq1;comp75671_c1_seq1;comp76939_c0_seq1;comp76945_c0_seq1;comp76945_c0_seq2;comp77255_c0_seq1;comp77538_c0_seq2;comp77949_c0_seq1;comp78161_c0_seq1;comp78293_c0_seq2;com…
GO:0030154	cell differentiation	188/6276	1914/123440	2.62e-06	comp103863_c0_seq1;comp33308_c0_seq1;comp33440_c0_seq1;comp34965_c0_seq1;comp34965_c0_seq2;comp386892_c0_seq1;comp45605_c0_seq1;comp52453_c1_seq2;comp61870_c0_seq2;comp62497_c0_seq2;comp66115_c0_seq2;comp66699_c0_seq2;comp67201_c0_seq1;comp69953_c0_seq1;comp69979_c0_seq2;comp70367_c0_seq2;comp70367_c0_seq3;comp71839_c0_seq4;comp72464_c1_seq1;comp72777_c0_seq1;comp73629_c0_seq2;comp73629_c0_seq4;c…
GO:0006082	organic acid metabolic process	261/6276	2733/123440	2.62e-06	comp103160_c0_seq1;comp107386_c0_seq1;comp150641_c0_seq1;comp32556_c0_seq1;comp32725_c0_seq2;comp32726_c0_seq1;comp32872_c0_seq1;comp32944_c0_seq1;comp33084_c0_seq1;comp33680_c0_seq1;comp348949_c0_seq1;comp35664_c0_seq1;comp480359_c0_seq1;comp49377_c0_seq1;comp50751_c0_seq1;comp52940_c0_seq1;comp53190_c0_seq2;comp59243_c0_seq1;comp59291_c0_seq1;comp61364_c0_seq2;comp61870_c0_seq2;comp65451_c0_seq…
GO:0051173	positive regulation of nitrogen compound metabolic process	246/6276	2357/123440	2.62e-06	comp108322_c0_seq1;comp26106_c0_seq1;comp26106_c0_seq2;comp26876_c0_seq2;comp31002_c0_seq1;comp33440_c0_seq1;comp34965_c0_seq1;comp34965_c0_seq2;comp50628_c0_seq1;comp50658_c0_seq1;comp52453_c1_seq2;comp57906_c0_seq1;comp62509_c0_seq1;comp65151_c0_seq1;comp66699_c0_seq2;comp67207_c0_seq2;comp67878_c0_seq1;comp69953_c0_seq1;comp71464_c0_seq4;comp71750_c0_seq1;comp71839_c0_seq4;comp71998_c0_seq2;co…
GO:0019220	regulation of phosphate metabolic process	315/6276	2932/123440	2.64e-06	comp26876_c0_seq2;comp32780_c0_seq1;comp33308_c0_seq1;comp33779_c0_seq1;comp51070_c0_seq1;comp58798_c0_seq3;comp67201_c0_seq1;comp67878_c0_seq1;comp69248_c0_seq2;comp70291_c0_seq3;comp71383_c0_seq1;comp71723_c1_seq2;comp71750_c0_seq1;comp71785_c0_seq3;comp71998_c0_seq2;comp72684_c0_seq2;comp73503_c0_seq1;comp73947_c0_seq3;comp74554_c2_seq1;comp74860_c0_seq3;comp74918_c0_seq1;comp75034_c0_seq1;com…
GO:0010605	negative regulation of macromolecule metabolic process	214/6276	2359/123440	2.64e-06	comp26215_c0_seq1;comp33308_c0_seq1;comp33779_c0_seq1;comp34965_c0_seq1;comp34965_c0_seq2;comp377744_c0_seq1;comp50628_c0_seq1;comp52453_c1_seq2;comp52784_c0_seq1;comp52784_c0_seq2;comp53982_c0_seq4;comp54183_c0_seq1;comp58979_c0_seq1;comp66699_c0_seq2;comp69328_c0_seq4;comp71207_c0_seq2;comp71400_c0_seq1;comp71400_c0_seq3;comp71464_c0_seq4;comp71750_c0_seq1;comp73503_c0_seq1;comp73947_c0_seq3;co…
GO:2000113	negative regulation of cellular macromolecule biosynthetic process	149/6276	1698/123440	2.65e-06	comp33308_c0_seq1;comp34965_c0_seq1;comp34965_c0_seq2;comp377744_c0_seq1;comp50628_c0_seq1;comp52453_c1_seq2;comp52784_c0_seq1;comp52784_c0_seq2;comp53982_c0_seq4;comp54183_c0_seq1;comp66699_c0_seq2;comp71207_c0_seq2;comp71400_c0_seq1;comp71400_c0_seq3;comp71464_c0_seq4;comp73503_c0_seq1;comp73947_c0_seq3;comp74131_c0_seq2;comp76490_c0_seq1;comp76490_c0_seq3;comp77608_c0_seq1;comp78293_c0_seq2;co…
GO:0010557	positive regulation of macromolecule biosynthetic process	237/6276	2362/123440	2.68e-06	comp108322_c0_seq1;comp26106_c0_seq1;comp26106_c0_seq2;comp26876_c0_seq2;comp31002_c0_seq1;comp33440_c0_seq1;comp34965_c0_seq1;comp34965_c0_seq2;comp50628_c0_seq1;comp50658_c0_seq1;comp52453_c1_seq2;comp57906_c0_seq1;comp57950_c0_seq3;comp62509_c0_seq1;comp65151_c0_seq1;comp66699_c0_seq2;comp67207_c0_seq2;comp69953_c0_seq1;comp71464_c0_seq4;comp71839_c0_seq4;comp71998_c0_seq2;comp73947_c0_seq3;co…
GO:0044707	single-multicellular organism process	346/6276	3358/123440	2.69e-06	comp103186_c0_seq1;comp106983_c0_seq1;comp26106_c0_seq1;comp26106_c0_seq2;comp27673_c0_seq1;comp32872_c0_seq1;comp32995_c0_seq1;comp32995_c0_seq2;comp33139_c0_seq1;comp33308_c0_seq1;comp33616_c0_seq1;comp42365_c0_seq1;comp45605_c0_seq1;comp52322_c0_seq1;comp52453_c1_seq2;comp54153_c0_seq1;comp54153_c0_seq2;comp57906_c0_seq1;comp58233_c0_seq1;comp58559_c0_seq4;comp58640_c0_seq1;comp58640_c0_seq2;c…
GO:0030334	regulation of cell migration	80/6276	735/123440	2.69e-06	comp33779_c0_seq1;comp498209_c0_seq1;comp51070_c0_seq1;comp57965_c0_seq1;comp58382_c0_seq1;comp62385_c0_seq2;comp71750_c0_seq1;comp72188_c0_seq1;comp73542_c1_seq1;comp73947_c0_seq3;comp74918_c0_seq1;comp78944_c0_seq1;comp79595_c0_seq1;comp80876_c0_seq3;comp81078_c0_seq1;comp81078_c0_seq3;comp82425_c0_seq1;comp82513_c0_seq1;comp83135_c0_seq2;comp83249_c0_seq1;comp83731_c0_seq1;comp83731_c0_seq2;co…
GO:0033554	cellular response to stress	129/6276	1384/123440	2.71e-06	comp27018_c0_seq1;comp34965_c0_seq1;comp34965_c0_seq2;comp53982_c0_seq4;comp53991_c0_seq2;comp57506_c0_seq1;comp58554_c0_seq1;comp61266_c0_seq2;comp64546_c0_seq1;comp67878_c0_seq1;comp72410_c0_seq1;comp75075_c0_seq1;comp76490_c0_seq1;comp76490_c0_seq3;comp77472_c0_seq1;comp78293_c0_seq2;comp78293_c0_seq3;comp78823_c0_seq1;comp78908_c0_seq2;comp78924_c0_seq2;comp79065_c0_seq1;comp79358_c0_seq4;com…
GO:0010941	regulation of cell death	191/6276	1984/123440	2.72e-06	comp26876_c0_seq2;comp30129_c0_seq1;comp33308_c0_seq1;comp33779_c0_seq1;comp34965_c0_seq1;comp34965_c0_seq2;comp455174_c0_seq1;comp52453_c1_seq2;comp52784_c0_seq1;comp52784_c0_seq2;comp55044_c0_seq1;comp58382_c0_seq1;comp58554_c0_seq1;comp60298_c0_seq2;comp60625_c0_seq2;comp61266_c0_seq2;comp66699_c0_seq2;comp69114_c0_seq3;comp71233_c0_seq2;comp71745_c0_seq4;comp71750_c0_seq1;comp73162_c0_seq1;co…
GO:0032268	regulation of cellular protein metabolic process	227/6276	2364/123440	2.72e-06	comp26876_c0_seq2;comp32971_c0_seq1;comp33308_c0_seq1;comp33779_c0_seq1;comp377744_c0_seq1;comp50658_c0_seq1;comp54183_c0_seq1;comp56178_c0_seq1;comp57950_c0_seq3;comp58798_c0_seq3;comp66699_c0_seq2;comp67201_c0_seq1;comp69099_c1_seq2;comp70291_c0_seq3;comp71383_c0_seq1;comp71750_c0_seq1;comp71998_c0_seq2;comp72570_c0_seq1;comp73503_c0_seq1;comp73947_c0_seq3;comp74554_c2_seq1;comp74918_c0_seq1;co…
GO:0031328	positive regulation of cellular biosynthetic process	253/6276	2475/123440	2.76e-06	comp108322_c0_seq1;comp26106_c0_seq1;comp26106_c0_seq2;comp26876_c0_seq2;comp31002_c0_seq1;comp33440_c0_seq1;comp34965_c0_seq1;comp34965_c0_seq2;comp50628_c0_seq1;comp50658_c0_seq1;comp52453_c1_seq2;comp57906_c0_seq1;comp57950_c0_seq3;comp62509_c0_seq1;comp65151_c0_seq1;comp66699_c0_seq2;comp67207_c0_seq2;comp67878_c0_seq1;comp69953_c0_seq1;comp71464_c0_seq4;comp71750_c0_seq1;comp71839_c0_seq4;co…
GO:0006520	cellular amino acid metabolic process	198/6276	2121/123440	2.79e-06	comp103160_c0_seq1;comp107386_c0_seq1;comp32726_c0_seq1;comp32944_c0_seq1;comp33084_c0_seq1;comp33680_c0_seq1;comp348949_c0_seq1;comp35664_c0_seq1;comp50751_c0_seq1;comp53190_c0_seq2;comp59243_c0_seq1;comp59291_c0_seq1;comp65451_c0_seq1;comp67201_c0_seq1;comp69842_c0_seq1;comp70108_c1_seq1;comp70108_c1_seq2;comp70328_c0_seq1;comp70683_c0_seq2;comp71745_c0_seq4;comp72794_c0_seq1;comp73162_c0_seq1;…
GO:0010604	positive regulation of macromolecule metabolic process	340/6276	3587/123440	2.8e-06	comp108322_c0_seq1;comp26106_c0_seq1;comp26106_c0_seq2;comp26876_c0_seq2;comp31002_c0_seq1;comp33308_c0_seq1;comp33440_c0_seq1;comp34965_c0_seq1;comp34965_c0_seq2;comp50628_c0_seq1;comp50658_c0_seq1;comp52453_c1_seq2;comp57906_c0_seq1;comp57950_c0_seq3;comp58798_c0_seq3;comp62509_c0_seq1;comp65151_c0_seq1;comp66699_c0_seq2;comp67201_c0_seq1;comp67207_c0_seq2;comp69953_c0_seq1;comp71464_c0_seq4;co…
GO:0009890	negative regulation of biosynthetic process	159/6276	1822/123440	2.81e-06	comp33308_c0_seq1;comp34965_c0_seq1;comp34965_c0_seq2;comp377744_c0_seq1;comp50628_c0_seq1;comp52453_c1_seq2;comp52784_c0_seq1;comp52784_c0_seq2;comp53982_c0_seq4;comp54183_c0_seq1;comp58979_c0_seq1;comp66699_c0_seq2;comp67878_c0_seq1;comp71207_c0_seq2;comp71400_c0_seq1;comp71400_c0_seq3;comp71464_c0_seq4;comp73503_c0_seq1;comp73947_c0_seq3;comp74131_c0_seq2;comp75034_c0_seq1;comp76490_c0_seq1;co…
GO:2000026	regulation of multicellular organismal development	178/6276	2054/123440	2.83e-06	comp106964_c0_seq1;comp108322_c0_seq1;comp26106_c0_seq1;comp26106_c0_seq2;comp32995_c0_seq1;comp32995_c0_seq2;comp33308_c0_seq1;comp33779_c0_seq1;comp34965_c0_seq1;comp34965_c0_seq2;comp42370_c0_seq1;comp455174_c0_seq1;comp51070_c0_seq1;comp52453_c1_seq2;comp52784_c0_seq1;comp58382_c0_seq1;comp59257_c0_seq2;comp61191_c0_seq1;comp66699_c0_seq2;comp67201_c0_seq1;comp67878_c0_seq1;comp72316_c0_seq1;…
GO:0043436	oxoacid metabolic process	258/6276	2707/123440	2.86e-06	comp103160_c0_seq1;comp107386_c0_seq1;comp150641_c0_seq1;comp32556_c0_seq1;comp32726_c0_seq1;comp32872_c0_seq1;comp32944_c0_seq1;comp33084_c0_seq1;comp33680_c0_seq1;comp348949_c0_seq1;comp35664_c0_seq1;comp480359_c0_seq1;comp49377_c0_seq1;comp50751_c0_seq1;comp52940_c0_seq1;comp53190_c0_seq2;comp59243_c0_seq1;comp59291_c0_seq1;comp61364_c0_seq2;comp61870_c0_seq2;comp65451_c0_seq1;comp67201_c0_seq…
GO:0051174	regulation of phosphorus metabolic process	318/6276	2946/123440	2.86e-06	comp26876_c0_seq2;comp32780_c0_seq1;comp33308_c0_seq1;comp33779_c0_seq1;comp51070_c0_seq1;comp58798_c0_seq3;comp67201_c0_seq1;comp67878_c0_seq1;comp69248_c0_seq2;comp70291_c0_seq3;comp71383_c0_seq1;comp71723_c1_seq2;comp71750_c0_seq1;comp71785_c0_seq3;comp71998_c0_seq2;comp72684_c0_seq2;comp73503_c0_seq1;comp73947_c0_seq3;comp74554_c2_seq1;comp74860_c0_seq3;comp74918_c0_seq1;comp75034_c0_seq1;com…
GO:1901564	organonitrogen compound metabolic process	381/6276	4060/123440	2.86e-06	comp103160_c0_seq1;comp107386_c0_seq1;comp27673_c0_seq1;comp32725_c0_seq2;comp32726_c0_seq1;comp32944_c0_seq1;comp33065_c0_seq1;comp33084_c0_seq1;comp33133_c0_seq1;comp33133_c0_seq2;comp33680_c0_seq1;comp348949_c0_seq1;comp35664_c0_seq1;comp50751_c0_seq1;comp53190_c0_seq2;comp56471_c0_seq1;comp58417_c0_seq1;comp59243_c0_seq1;comp59291_c0_seq1;comp61274_c0_seq1;comp61364_c0_seq2;comp65451_c0_seq1;…
GO:0009056	catabolic process	238/6276	2555/123440	2.88e-06	comp103160_c0_seq1;comp107386_c0_seq1;comp150641_c0_seq1;comp32725_c0_seq2;comp32726_c0_seq1;comp32872_c0_seq1;comp32944_c0_seq1;comp33065_c0_seq1;comp33682_c0_seq2;comp480359_c0_seq1;comp49377_c0_seq1;comp52940_c0_seq1;comp56471_c0_seq1;comp60625_c0_seq2;comp61266_c0_seq2;comp61274_c0_seq1;comp64546_c0_seq1;comp69073_c0_seq1;comp69248_c0_seq2;comp69444_c0_seq1;comp69545_c0_seq1;comp69545_c0_seq3…
GO:0045935	positive regulation of nucleobase-containing compound metabolic process	243/6276	2335/123440	2.89e-06	comp108322_c0_seq1;comp26106_c0_seq1;comp26106_c0_seq2;comp26876_c0_seq2;comp31002_c0_seq1;comp33440_c0_seq1;comp34965_c0_seq1;comp34965_c0_seq2;comp50628_c0_seq1;comp50658_c0_seq1;comp52453_c1_seq2;comp57906_c0_seq1;comp62509_c0_seq1;comp65151_c0_seq1;comp66699_c0_seq2;comp67207_c0_seq2;comp69953_c0_seq1;comp71464_c0_seq4;comp71839_c0_seq4;comp71998_c0_seq2;comp73947_c0_seq3;comp74076_c0_seq1;co…
GO:0065003	macromolecular complex assembly	130/6276	1417/123440	2.9e-06	comp103186_c0_seq1;comp106983_c0_seq1;comp150641_c0_seq1;comp26876_c0_seq2;comp32995_c0_seq1;comp32995_c0_seq2;comp37544_c0_seq1;comp52940_c0_seq1;comp54759_c0_seq1;comp54759_c0_seq2;comp56762_c0_seq2;comp57065_c0_seq2;comp57065_c0_seq4;comp57902_c0_seq1;comp58559_c0_seq4;comp58640_c0_seq2;comp58640_c1_seq1;comp61274_c0_seq1;comp62509_c0_seq1;comp70367_c0_seq2;comp70367_c0_seq3;comp71464_c0_seq4;…
GO:0051246	regulation of protein metabolic process	253/6276	2556/123440	2.92e-06	comp26215_c0_seq1;comp26876_c0_seq2;comp32971_c0_seq1;comp33154_c0_seq1;comp33308_c0_seq1;comp33779_c0_seq1;comp377744_c0_seq1;comp50658_c0_seq1;comp54183_c0_seq1;comp56178_c0_seq1;comp57950_c0_seq3;comp58265_c0_seq1;comp58798_c0_seq3;comp58979_c0_seq1;comp66699_c0_seq2;comp67201_c0_seq1;comp69099_c1_seq2;comp70291_c0_seq3;comp71383_c0_seq1;comp71750_c0_seq1;comp71998_c0_seq2;comp72570_c0_seq1;co…
GO:0006644	phospholipid metabolic process	67/6276	573/123440	2.92e-06	comp56471_c0_seq1;comp69855_c0_seq1;comp69855_c0_seq4;comp73162_c0_seq1;comp73503_c0_seq1;comp74624_c0_seq1;comp74624_c0_seq5;comp74624_c0_seq6;comp74624_c0_seq7;comp76945_c0_seq1;comp76945_c0_seq2;comp77558_c0_seq2;comp77928_c0_seq1;comp77949_c0_seq1;comp78284_c0_seq2;comp78284_c0_seq3;comp79415_c0_seq3;comp80442_c0_seq2;comp81395_c0_seq1;comp81395_c0_seq3;comp81395_c0_seq4;comp83731_c0_seq1;com…
GO:0071702	organic substance transport	213/6276	2523/123440	3e-06	comp25978_c0_seq2;comp32872_c0_seq1;comp32994_c0_seq2;comp32995_c0_seq1;comp32995_c0_seq2;comp33569_c0_seq2;comp33662_c0_seq1;comp34143_c0_seq2;comp53519_c0_seq1;comp56362_c0_seq2;comp57902_c0_seq1;comp58559_c0_seq4;comp59096_c0_seq2;comp59175_c0_seq2;comp59558_c0_seq1;comp61870_c0_seq1;comp61870_c0_seq2;comp63697_c0_seq1;comp67201_c0_seq1;comp68112_c0_seq1;comp69771_c0_seq6;comp70041_c0_seq2;com…
GO:0009058	biosynthetic process	280/6276	3376/123440	3.01e-06	comp103160_c0_seq1;comp107386_c0_seq1;comp32725_c0_seq2;comp32726_c0_seq1;comp32872_c0_seq1;comp32995_c0_seq1;comp32995_c0_seq2;comp33133_c0_seq1;comp33133_c0_seq2;comp33680_c0_seq1;comp34965_c0_seq1;comp34965_c0_seq2;comp43855_c0_seq2;comp480359_c0_seq1;comp49377_c0_seq1;comp53944_c0_seq1;comp56883_c0_seq1;comp57065_c0_seq2;comp57065_c0_seq4;comp58559_c0_seq4;comp59000_c0_seq1;comp59243_c0_seq1;…
GO:0044267	cellular protein metabolic process	430/6276	4574/123440	3.02e-06	comp106964_c0_seq1;comp108322_c0_seq1;comp30066_c0_seq2;comp32994_c0_seq2;comp348949_c0_seq1;comp35664_c0_seq1;comp42080_c0_seq2;comp42365_c0_seq1;comp455174_c0_seq1;comp49377_c0_seq1;comp50751_c0_seq1;comp50826_c0_seq1;comp50874_c0_seq1;comp53190_c0_seq2;comp54343_c0_seq1;comp54821_c0_seq1;comp57495_c0_seq2;comp58800_c0_seq1;comp60625_c0_seq2;comp60655_c0_seq1;comp60929_c0_seq2;comp61364_c0_seq2…
GO:0065008	regulation of biological quality	291/6276	3078/123440	3.04e-06	comp27673_c0_seq1;comp32872_c0_seq1;comp32995_c0_seq1;comp32995_c0_seq2;comp33139_c0_seq1;comp33308_c0_seq1;comp42365_c0_seq1;comp52322_c0_seq1;comp52453_c1_seq2;comp52784_c0_seq1;comp53190_c0_seq2;comp56362_c0_seq2;comp57950_c0_seq3;comp58233_c0_seq1;comp58554_c0_seq1;comp58979_c0_seq1;comp61870_c0_seq2;comp62385_c0_seq2;comp62509_c0_seq1;comp67201_c0_seq1;comp67207_c0_seq2;comp67878_c0_seq1;com…
GO:0044249	cellular biosynthetic process	255/6276	3079/123440	3.06e-06	comp103160_c0_seq1;comp107386_c0_seq1;comp32725_c0_seq2;comp32726_c0_seq1;comp32872_c0_seq1;comp33133_c0_seq1;comp33133_c0_seq2;comp33680_c0_seq1;comp34965_c0_seq1;comp34965_c0_seq2;comp43855_c0_seq2;comp480359_c0_seq1;comp49377_c0_seq1;comp53944_c0_seq1;comp56883_c0_seq1;comp57065_c0_seq2;comp57065_c0_seq4;comp58559_c0_seq4;comp59243_c0_seq1;comp60655_c0_seq1;comp61062_c0_seq1;comp61364_c0_seq2;…
GO:0006950	response to stress	287/6276	2679/123440	3.09e-06	comp27018_c0_seq1;comp32948_c0_seq1;comp329644_c0_seq1;comp32971_c0_seq1;comp32977_c0_seq1;comp32993_c0_seq1;comp33308_c0_seq1;comp33806_c0_seq1;comp34965_c0_seq1;comp34965_c0_seq2;comp36470_c0_seq1;comp36470_c0_seq2;comp46576_c0_seq2;comp50769_c0_seq2;comp52453_c1_seq2;comp53982_c0_seq4;comp53991_c0_seq2;comp57506_c0_seq1;comp57902_c0_seq1;comp58301_c0_seq1;comp58554_c0_seq1;comp58979_c0_seq1;co…
GO:0007166	cell surface receptor signaling pathway	273/6276	3037/123440	3.11e-06	comp106964_c0_seq1;comp139588_c0_seq1;comp26876_c0_seq2;comp29470_c0_seq1;comp33072_c0_seq1;comp33072_c0_seq2;comp33133_c0_seq1;comp33133_c0_seq2;comp33139_c0_seq1;comp33308_c0_seq1;comp362978_c0_seq1;comp455174_c0_seq1;comp498209_c0_seq1;comp50751_c0_seq1;comp51478_c0_seq1;comp52784_c0_seq1;comp53743_c0_seq1;comp53743_c0_seq2;comp54183_c0_seq1;comp56883_c0_seq1;comp57495_c0_seq2;comp58798_c0_seq…
GO:0051239	regulation of multicellular organismal process	298/6276	3209/123440	3.15e-06	comp106964_c0_seq1;comp108322_c0_seq1;comp1216887_c0_seq1;comp26106_c0_seq1;comp26106_c0_seq2;comp26876_c0_seq2;comp32995_c0_seq1;comp32995_c0_seq2;comp33308_c0_seq1;comp33779_c0_seq1;comp34965_c0_seq1;comp34965_c0_seq2;comp42370_c0_seq1;comp455174_c0_seq1;comp50164_c0_seq1;comp50164_c0_seq2;comp51070_c0_seq1;comp52453_c1_seq2;comp52784_c0_seq1;comp58382_c0_seq1;comp58404_c0_seq1;comp58979_c0_seq…
GO:0048523	negative regulation of cellular process	423/6276	4743/123440	3.17e-06	comp106964_c0_seq1;comp108322_c0_seq1;comp1216887_c0_seq1;comp26876_c0_seq2;comp32780_c0_seq1;comp32995_c0_seq1;comp32995_c0_seq2;comp33308_c0_seq1;comp33779_c0_seq1;comp34965_c0_seq1;comp34965_c0_seq2;comp377744_c0_seq1;comp50628_c0_seq1;comp52453_c1_seq2;comp52784_c0_seq1;comp52784_c0_seq2;comp53982_c0_seq4;comp54183_c0_seq1;comp54343_c0_seq1;comp58382_c0_seq1;comp58554_c0_seq1;comp58798_c0_seq…
GO:0048856	anatomical structure development	361/6276	4033/123440	3.18e-06	comp103186_c0_seq1;comp103863_c0_seq1;comp106983_c0_seq1;comp26106_c0_seq1;comp26106_c0_seq2;comp27673_c0_seq1;comp32995_c0_seq1;comp32995_c0_seq2;comp33133_c0_seq1;comp33133_c0_seq2;comp33308_c0_seq1;comp33440_c0_seq1;comp33616_c0_seq1;comp34965_c0_seq1;comp34965_c0_seq2;comp37105_c0_seq1;comp52453_c1_seq2;comp52784_c0_seq2;comp58559_c0_seq4;comp58640_c0_seq1;comp58640_c0_seq2;comp58640_c1_seq1;…
GO:0009966	regulation of signal transduction	309/6276	3046/123440	3.22e-06	comp26876_c0_seq2;comp32780_c0_seq1;comp33779_c0_seq1;comp34965_c0_seq1;comp34965_c0_seq2;comp52453_c1_seq2;comp52784_c0_seq1;comp53190_c0_seq2;comp60625_c0_seq2;comp61113_c0_seq2;comp61870_c0_seq2;comp67201_c0_seq1;comp67878_c0_seq1;comp70291_c0_seq3;comp70688_c0_seq2;comp71383_c0_seq1;comp71998_c0_seq2;comp72188_c0_seq1;comp72684_c0_seq2;comp73503_c0_seq1;comp73947_c0_seq3;comp74860_c0_seq3;com…
GO:0048583	regulation of response to stimulus	405/6276	3749/123440	3.22e-06	comp26106_c0_seq1;comp26106_c0_seq2;comp26876_c0_seq2;comp32780_c0_seq1;comp32848_c0_seq1;comp33779_c0_seq1;comp33806_c0_seq1;comp34965_c0_seq1;comp34965_c0_seq2;comp46576_c0_seq2;comp50164_c0_seq1;comp50164_c0_seq2;comp52453_c1_seq2;comp52784_c0_seq1;comp53190_c0_seq2;comp58382_c0_seq1;comp58404_c0_seq1;comp60625_c0_seq2;comp61113_c0_seq2;comp61870_c0_seq2;comp62385_c0_seq2;comp67201_c0_seq1;com…
GO:2001141	regulation of RNA biosynthetic process	445/6276	4694/123440	3.22e-06	comp106964_c0_seq1;comp108322_c0_seq1;comp26106_c0_seq1;comp26106_c0_seq2;comp26876_c0_seq2;comp30129_c0_seq1;comp31002_c0_seq1;comp329644_c0_seq1;comp33308_c0_seq1;comp33440_c0_seq1;comp34847_c0_seq2;comp34965_c0_seq1;comp34965_c0_seq2;comp455174_c0_seq1;comp50628_c0_seq1;comp50658_c0_seq1;comp52453_c1_seq2;comp52784_c0_seq1;comp52784_c0_seq2;comp53982_c0_seq4;comp54183_c0_seq1;comp54759_c0_seq1…
GO:0031327	negative regulation of cellular biosynthetic process	157/6276	1808/123440	3.26e-06	comp33308_c0_seq1;comp34965_c0_seq1;comp34965_c0_seq2;comp377744_c0_seq1;comp50628_c0_seq1;comp52453_c1_seq2;comp52784_c0_seq1;comp52784_c0_seq2;comp53982_c0_seq4;comp54183_c0_seq1;comp58979_c0_seq1;comp66699_c0_seq2;comp67878_c0_seq1;comp71207_c0_seq2;comp71400_c0_seq1;comp71400_c0_seq3;comp71464_c0_seq4;comp73503_c0_seq1;comp73947_c0_seq3;comp74131_c0_seq2;comp76490_c0_seq1;comp76490_c0_seq3;co…
GO:0060341	regulation of cellular localization	117/6276	1237/123440	3.28e-06	comp1216887_c0_seq1;comp32995_c0_seq1;comp32995_c0_seq2;comp33671_c0_seq1;comp52453_c1_seq2;comp54343_c0_seq1;comp61870_c0_seq2;comp62509_c0_seq1;comp63697_c0_seq1;comp67878_c0_seq1;comp73629_c0_seq2;comp73629_c0_seq3;comp73629_c0_seq4;comp73947_c0_seq3;comp74363_c0_seq3;comp74363_c0_seq4;comp75238_c0_seq3;comp78284_c0_seq1;comp78284_c0_seq5;comp78293_c0_seq2;comp78293_c0_seq3;comp80269_c0_seq2;c…
GO:0046483	heterocycle metabolic process	421/6276	4805/123440	3.29e-06	comp103160_c0_seq1;comp107386_c0_seq1;comp108322_c0_seq1;comp27018_c0_seq1;comp27673_c0_seq1;comp32725_c0_seq2;comp32726_c0_seq1;comp33065_c0_seq1;comp33084_c0_seq1;comp33133_c0_seq1;comp33133_c0_seq2;comp33440_c0_seq1;comp33680_c0_seq1;comp34143_c0_seq2;comp347183_c0_seq1;comp34965_c0_seq1;comp34965_c0_seq2;comp386892_c0_seq1;comp43855_c0_seq2;comp53944_c0_seq1;comp53982_c0_seq4;comp53991_c0_seq…
GO:0010646	regulation of cell communication	347/6276	3526/123440	3.3e-06	comp26876_c0_seq2;comp32780_c0_seq1;comp32995_c0_seq1;comp32995_c0_seq2;comp33779_c0_seq1;comp34965_c0_seq1;comp34965_c0_seq2;comp52453_c1_seq2;comp52784_c0_seq1;comp53190_c0_seq2;comp54343_c0_seq1;comp60625_c0_seq2;comp61113_c0_seq2;comp61870_c0_seq2;comp63697_c0_seq1;comp67201_c0_seq1;comp67878_c0_seq1;comp70291_c0_seq3;comp70688_c0_seq2;comp71383_c0_seq1;comp71998_c0_seq2;comp72188_c0_seq1;com…
GO:0009893	positive regulation of metabolic process	359/6276	3802/123440	3.3e-06	comp108322_c0_seq1;comp26106_c0_seq1;comp26106_c0_seq2;comp26876_c0_seq2;comp31002_c0_seq1;comp33308_c0_seq1;comp33440_c0_seq1;comp34965_c0_seq1;comp34965_c0_seq2;comp50628_c0_seq1;comp50658_c0_seq1;comp52453_c1_seq2;comp57906_c0_seq1;comp57950_c0_seq3;comp58798_c0_seq3;comp60625_c0_seq2;comp62509_c0_seq1;comp65151_c0_seq1;comp66699_c0_seq2;comp67201_c0_seq1;comp67207_c0_seq2;comp67878_c0_seq1;co…
GO:0090304	nucleic acid metabolic process	278/6276	3092/123440	3.32e-06	comp108322_c0_seq1;comp27018_c0_seq1;comp33440_c0_seq1;comp34143_c0_seq2;comp347183_c0_seq1;comp34965_c0_seq1;comp34965_c0_seq2;comp386892_c0_seq1;comp43855_c0_seq2;comp53944_c0_seq1;comp53982_c0_seq4;comp53991_c0_seq2;comp54183_c0_seq1;comp54942_c0_seq1;comp54942_c0_seq2;comp57065_c0_seq2;comp57065_c0_seq4;comp57506_c0_seq1;comp58559_c0_seq4;comp60655_c0_seq1;comp61062_c0_seq1;comp64425_c0_seq1;…
GO:0023051	regulation of signaling	345/6276	3529/123440	3.35e-06	comp26876_c0_seq2;comp32780_c0_seq1;comp32995_c0_seq1;comp32995_c0_seq2;comp33779_c0_seq1;comp34965_c0_seq1;comp34965_c0_seq2;comp52453_c1_seq2;comp52784_c0_seq1;comp53190_c0_seq2;comp54343_c0_seq1;comp60625_c0_seq2;comp61113_c0_seq2;comp61870_c0_seq2;comp63697_c0_seq1;comp67201_c0_seq1;comp67878_c0_seq1;comp70291_c0_seq3;comp70688_c0_seq2;comp71383_c0_seq1;comp71998_c0_seq2;comp72188_c0_seq1;com…
GO:0006725	cellular aromatic compound metabolic process	458/6276	5196/123440	3.38e-06	comp103160_c0_seq1;comp108322_c0_seq1;comp27018_c0_seq1;comp27673_c0_seq1;comp32725_c0_seq2;comp32726_c0_seq1;comp32944_c0_seq1;comp33065_c0_seq1;comp33133_c0_seq1;comp33133_c0_seq2;comp33440_c0_seq1;comp34143_c0_seq2;comp347183_c0_seq1;comp348949_c0_seq1;comp34965_c0_seq1;comp34965_c0_seq2;comp386892_c0_seq1;comp43855_c0_seq2;comp53944_c0_seq1;comp53982_c0_seq4;comp53991_c0_seq2;comp54183_c0_seq…
GO:0006793	phosphorus metabolic process	383/6276	4190/123440	3.39e-06	comp106964_c0_seq1;comp150641_c0_seq1;comp27673_c0_seq1;comp30066_c0_seq2;comp32725_c0_seq2;comp33065_c0_seq1;comp33084_c0_seq1;comp33133_c0_seq1;comp33133_c0_seq2;comp348949_c0_seq1;comp35664_c0_seq1;comp455174_c0_seq1;comp480359_c0_seq1;comp49377_c0_seq1;comp50751_c0_seq1;comp52940_c0_seq1;comp53190_c0_seq2;comp56471_c0_seq1;comp56883_c0_seq1;comp60655_c0_seq1;comp60929_c0_seq2;comp61274_c0_seq…
GO:0050790	regulation of catalytic activity	318/6276	3013/123440	3.41e-06	comp32780_c0_seq1;comp33154_c0_seq1;comp33308_c0_seq1;comp52784_c0_seq1;comp58265_c0_seq1;comp58382_c0_seq1;comp58798_c0_seq3;comp611755_c0_seq1;comp61191_c0_seq1;comp67201_c0_seq1;comp67878_c0_seq1;comp69248_c0_seq2;comp71383_c0_seq1;comp71723_c1_seq2;comp71785_c0_seq3;comp72684_c0_seq2;comp73179_c0_seq2;comp73503_c0_seq1;comp73947_c0_seq3;comp74554_c2_seq1;comp74860_c0_seq3;comp74918_c0_seq1;co…
GO:0048869	cellular developmental process	306/6276	3097/123440	3.42e-06	comp103186_c0_seq1;comp103863_c0_seq1;comp106983_c0_seq1;comp108322_c0_seq1;comp33308_c0_seq1;comp33440_c0_seq1;comp34965_c0_seq1;comp34965_c0_seq2;comp386892_c0_seq1;comp45605_c0_seq1;comp52453_c1_seq2;comp52784_c0_seq1;comp58640_c0_seq1;comp58640_c0_seq2;comp58640_c1_seq1;comp60514_c0_seq1;comp61870_c0_seq2;comp62497_c0_seq2;comp66115_c0_seq2;comp66699_c0_seq2;comp67201_c0_seq1;comp69953_c0_seq…
GO:0006464	cellular protein modification process	414/6276	4101/123440	3.48e-06	comp106964_c0_seq1;comp108322_c0_seq1;comp30066_c0_seq2;comp32994_c0_seq2;comp348949_c0_seq1;comp35664_c0_seq1;comp42080_c0_seq2;comp42365_c0_seq1;comp455174_c0_seq1;comp49377_c0_seq1;comp50751_c0_seq1;comp50826_c0_seq1;comp50874_c0_seq1;comp53190_c0_seq2;comp54343_c0_seq1;comp54821_c0_seq1;comp57495_c0_seq2;comp58800_c0_seq1;comp60625_c0_seq2;comp60655_c0_seq1;comp60929_c0_seq2;comp61364_c0_seq2…
GO:0036211	protein modification process	414/6276	4101/123440	3.48e-06	comp106964_c0_seq1;comp108322_c0_seq1;comp30066_c0_seq2;comp32994_c0_seq2;comp348949_c0_seq1;comp35664_c0_seq1;comp42080_c0_seq2;comp42365_c0_seq1;comp455174_c0_seq1;comp49377_c0_seq1;comp50751_c0_seq1;comp50826_c0_seq1;comp50874_c0_seq1;comp53190_c0_seq2;comp54343_c0_seq1;comp54821_c0_seq1;comp57495_c0_seq2;comp58800_c0_seq1;comp60625_c0_seq2;comp60655_c0_seq1;comp60929_c0_seq2;comp61364_c0_seq2…
GO:1901576	organic substance biosynthetic process	271/6276	3271/123440	3.49e-06	comp103160_c0_seq1;comp107386_c0_seq1;comp32725_c0_seq2;comp32726_c0_seq1;comp32872_c0_seq1;comp32995_c0_seq1;comp32995_c0_seq2;comp33133_c0_seq1;comp33133_c0_seq2;comp33680_c0_seq1;comp34965_c0_seq1;comp34965_c0_seq2;comp43855_c0_seq2;comp480359_c0_seq1;comp49377_c0_seq1;comp53944_c0_seq1;comp56883_c0_seq1;comp57065_c0_seq2;comp57065_c0_seq4;comp58559_c0_seq4;comp59243_c0_seq1;comp60655_c0_seq1;…
GO:0009889	regulation of biosynthetic process	522/6276	5549/123440	3.5e-06	comp106964_c0_seq1;comp108322_c0_seq1;comp225073_c0_seq1;comp26106_c0_seq1;comp26106_c0_seq2;comp26876_c0_seq2;comp30129_c0_seq1;comp31002_c0_seq1;comp329644_c0_seq1;comp32971_c0_seq1;comp33308_c0_seq1;comp33440_c0_seq1;comp34847_c0_seq2;comp34965_c0_seq1;comp34965_c0_seq2;comp377744_c0_seq1;comp455174_c0_seq1;comp50628_c0_seq1;comp50658_c0_seq1;comp52453_c1_seq2;comp52784_c0_seq1;comp52784_c0_se…
GO:0006796	phosphate-containing compound metabolic process	374/6276	4103/123440	3.52e-06	comp106964_c0_seq1;comp27673_c0_seq1;comp30066_c0_seq2;comp32725_c0_seq2;comp33065_c0_seq1;comp33084_c0_seq1;comp33133_c0_seq1;comp33133_c0_seq2;comp348949_c0_seq1;comp35664_c0_seq1;comp455174_c0_seq1;comp49377_c0_seq1;comp50751_c0_seq1;comp53190_c0_seq2;comp56471_c0_seq1;comp56883_c0_seq1;comp60655_c0_seq1;comp60929_c0_seq2;comp61274_c0_seq1;comp65451_c0_seq1;comp67201_c0_seq1;comp69248_c0_seq2;…
GO:0042221	response to chemical stimulus	329/6276	3494/123440	3.57e-06	comp106983_c0_seq1;comp26106_c0_seq1;comp26106_c0_seq2;comp26876_c0_seq2;comp32995_c0_seq1;comp32995_c0_seq2;comp33308_c0_seq1;comp362978_c0_seq1;comp42370_c0_seq1;comp49377_c0_seq1;comp50769_c0_seq2;comp51478_c0_seq1;comp52453_c1_seq2;comp52784_c0_seq1;comp57902_c0_seq1;comp58452_c0_seq1;comp58554_c0_seq1;comp58640_c0_seq2;comp58979_c0_seq1;comp59200_c0_seq1;comp60298_c0_seq2;comp61191_c0_seq1;c…
GO:0006625	protein targeting to peroxisome	15/6276	40/123440	3.64e-06	comp70367_c0_seq2;comp70367_c0_seq3;comp71400_c0_seq1;comp71400_c0_seq3;comp84050_c0_seq2;comp88315_c0_seq3;comp89355_c0_seq2;comp90345_c0_seq2;comp90345_c0_seq6;comp90345_c0_seq8;comp94784_c1_seq11;comp94784_c1_seq12;comp94784_c1_seq3;comp94784_c1_seq9;comp95852_c0_seq1
GO:0072663	establishment of protein localization to peroxisome	15/6276	40/123440	3.64e-06	comp70367_c0_seq2;comp70367_c0_seq3;comp71400_c0_seq1;comp71400_c0_seq3;comp84050_c0_seq2;comp88315_c0_seq3;comp89355_c0_seq2;comp90345_c0_seq2;comp90345_c0_seq6;comp90345_c0_seq8;comp94784_c1_seq11;comp94784_c1_seq12;comp94784_c1_seq3;comp94784_c1_seq9;comp95852_c0_seq1
GO:0031325	positive regulation of cellular metabolic process	344/6276	3548/123440	3.72e-06	comp108322_c0_seq1;comp26106_c0_seq1;comp26106_c0_seq2;comp26876_c0_seq2;comp31002_c0_seq1;comp33308_c0_seq1;comp33440_c0_seq1;comp34965_c0_seq1;comp34965_c0_seq2;comp50628_c0_seq1;comp50658_c0_seq1;comp52453_c1_seq2;comp57906_c0_seq1;comp57950_c0_seq3;comp58798_c0_seq3;comp60625_c0_seq2;comp62509_c0_seq1;comp65151_c0_seq1;comp66699_c0_seq2;comp67201_c0_seq1;comp67207_c0_seq2;comp67878_c0_seq1;co…
GO:0046514	ceramide catabolic process	13/6276	29/123440	3.72e-06	comp56471_c0_seq1;comp77949_c0_seq1;comp91265_c6_seq5;comp91937_c0_seq2;comp92095_c1_seq1;comp92095_c1_seq2;comp92095_c1_seq3;comp93887_c0_seq1;comp93887_c0_seq2;comp94764_c0_seq1;comp94764_c0_seq3;comp94764_c0_seq8;comp94764_c0_seq9
GO:0065009	regulation of molecular function	425/6276	3921/123440	3.73e-06	comp26876_c0_seq2;comp32780_c0_seq1;comp32793_c0_seq1;comp33154_c0_seq1;comp33308_c0_seq1;comp37122_c0_seq1;comp52784_c0_seq1;comp53982_c0_seq4;comp58265_c0_seq1;comp58382_c0_seq1;comp58798_c0_seq3;comp611755_c0_seq1;comp61191_c0_seq1;comp61870_c0_seq2;comp62509_c0_seq1;comp67201_c0_seq1;comp67878_c0_seq1;comp69248_c0_seq2;comp69979_c0_seq2;comp71207_c0_seq2;comp71383_c0_seq1;comp71723_c1_seq2;co…
GO:0007165	signal transduction	622/6276	6295/123440	3.74e-06	comp106964_c0_seq1;comp139588_c0_seq1;comp26106_c0_seq1;comp26106_c0_seq2;comp26876_c0_seq2;comp27673_c0_seq1;comp29470_c0_seq1;comp30066_c0_seq2;comp30095_c0_seq2;comp32948_c0_seq1;comp32995_c0_seq1;comp32995_c0_seq2;comp33072_c0_seq1;comp33072_c0_seq2;comp33133_c0_seq1;comp33133_c0_seq2;comp33139_c0_seq1;comp33308_c0_seq1;comp34965_c0_seq1;comp34965_c0_seq2;comp357603_c0_seq1;comp362978_c0_seq1…
GO:0048522	positive regulation of cellular process	548/6276	5688/123440	3.77e-06	comp108322_c0_seq1;comp26106_c0_seq1;comp26106_c0_seq2;comp26876_c0_seq2;comp27018_c0_seq1;comp30129_c0_seq1;comp31002_c0_seq1;comp329644_c0_seq1;comp32995_c0_seq1;comp32995_c0_seq2;comp33308_c0_seq1;comp33440_c0_seq1;comp33779_c0_seq1;comp34965_c0_seq1;comp34965_c0_seq2;comp37105_c0_seq1;comp42370_c0_seq1;comp455174_c0_seq1;comp498209_c0_seq1;comp50628_c0_seq1;comp50658_c0_seq1;comp51070_c0_seq1…
GO:0010556	regulation of macromolecule biosynthetic process	498/6276	5339/123440	3.81e-06	comp106964_c0_seq1;comp108322_c0_seq1;comp225073_c0_seq1;comp26106_c0_seq1;comp26106_c0_seq2;comp26876_c0_seq2;comp30129_c0_seq1;comp31002_c0_seq1;comp329644_c0_seq1;comp32971_c0_seq1;comp33308_c0_seq1;comp33440_c0_seq1;comp34847_c0_seq2;comp34965_c0_seq1;comp34965_c0_seq2;comp377744_c0_seq1;comp455174_c0_seq1;comp50628_c0_seq1;comp50658_c0_seq1;comp52453_c1_seq2;comp52784_c0_seq1;comp52784_c0_se…
GO:0044281	small molecule metabolic process	423/6276	4683/123440	3.82e-06	comp103160_c0_seq1;comp107386_c0_seq1;comp150641_c0_seq1;comp27673_c0_seq1;comp32556_c0_seq1;comp32725_c0_seq2;comp32726_c0_seq1;comp32872_c0_seq1;comp32944_c0_seq1;comp33065_c0_seq1;comp33084_c0_seq1;comp33133_c0_seq1;comp33133_c0_seq2;comp33680_c0_seq1;comp348949_c0_seq1;comp35664_c0_seq1;comp480359_c0_seq1;comp49377_c0_seq1;comp50751_c0_seq1;comp52940_c0_seq1;comp53190_c0_seq2;comp56362_c0_seq…
GO:0043412	macromolecule modification	438/6276	4321/123440	3.84e-06	comp106964_c0_seq1;comp108322_c0_seq1;comp30066_c0_seq2;comp32994_c0_seq2;comp348949_c0_seq1;comp35664_c0_seq1;comp42080_c0_seq2;comp42365_c0_seq1;comp455174_c0_seq1;comp49377_c0_seq1;comp50751_c0_seq1;comp50826_c0_seq1;comp50874_c0_seq1;comp53190_c0_seq2;comp54343_c0_seq1;comp54821_c0_seq1;comp54942_c0_seq1;comp54942_c0_seq2;comp57495_c0_seq2;comp58800_c0_seq1;comp60625_c0_seq2;comp60655_c0_seq1…
GO:0051252	regulation of RNA metabolic process	469/6276	4953/123440	3.86e-06	comp106964_c0_seq1;comp108322_c0_seq1;comp26106_c0_seq1;comp26106_c0_seq2;comp26876_c0_seq2;comp30129_c0_seq1;comp31002_c0_seq1;comp329644_c0_seq1;comp33308_c0_seq1;comp33440_c0_seq1;comp34847_c0_seq2;comp34965_c0_seq1;comp34965_c0_seq2;comp455174_c0_seq1;comp50628_c0_seq1;comp50658_c0_seq1;comp52453_c1_seq2;comp52784_c0_seq1;comp52784_c0_seq2;comp53982_c0_seq4;comp54183_c0_seq1;comp54759_c0_seq1…
GO:0044699	single-organism process	533/6276	5875/123440	3.87e-06	comp103186_c0_seq1;comp106983_c0_seq1;comp150641_c0_seq1;comp26106_c0_seq1;comp26106_c0_seq2;comp27673_c0_seq1;comp29417_c0_seq1;comp32872_c0_seq1;comp32943_c0_seq1;comp32995_c0_seq1;comp32995_c0_seq2;comp33139_c0_seq1;comp33308_c0_seq1;comp33616_c0_seq1;comp33779_c0_seq1;comp33806_c0_seq1;comp34242_c0_seq1;comp386892_c0_seq1;comp42365_c0_seq1;comp42370_c0_seq1;comp45605_c0_seq1;comp50628_c0_seq1…
GO:0048519	negative regulation of biological process	473/6276	5180/123440	3.93e-06	comp106964_c0_seq1;comp108322_c0_seq1;comp1216887_c0_seq1;comp26215_c0_seq1;comp26876_c0_seq2;comp30129_c0_seq1;comp32780_c0_seq1;comp32995_c0_seq1;comp32995_c0_seq2;comp33308_c0_seq1;comp33779_c0_seq1;comp34965_c0_seq1;comp34965_c0_seq2;comp377744_c0_seq1;comp50628_c0_seq1;comp52453_c1_seq2;comp52784_c0_seq1;comp52784_c0_seq2;comp53982_c0_seq4;comp54183_c0_seq1;comp54343_c0_seq1;comp58382_c0_seq…
GO:0051704	multi-organism process	659/6276	6827/123440	3.94e-06	comp103186_c0_seq1;comp106983_c0_seq1;comp108322_c0_seq1;comp150641_c0_seq1;comp26876_c0_seq2;comp30066_c0_seq2;comp30095_c0_seq2;comp30256_c0_seq1;comp327302_c0_seq1;comp32848_c0_seq1;comp32872_c0_seq1;comp329644_c0_seq1;comp32977_c0_seq1;comp32993_c0_seq1;comp32995_c0_seq1;comp32995_c0_seq2;comp33133_c0_seq1;comp33133_c0_seq2;comp33440_c0_seq1;comp34143_c0_seq2;comp36082_c0_seq1;comp37544_c0_se…
GO:0006139	nucleobase-containing compound metabolic process	386/6276	4481/123440	3.96e-06	comp108322_c0_seq1;comp27018_c0_seq1;comp27673_c0_seq1;comp32725_c0_seq2;comp33065_c0_seq1;comp33133_c0_seq1;comp33133_c0_seq2;comp33440_c0_seq1;comp34143_c0_seq2;comp347183_c0_seq1;comp34965_c0_seq1;comp34965_c0_seq2;comp386892_c0_seq1;comp43855_c0_seq2;comp53944_c0_seq1;comp53982_c0_seq4;comp53991_c0_seq2;comp54183_c0_seq1;comp54942_c0_seq1;comp54942_c0_seq2;comp56883_c0_seq1;comp57065_c0_seq2;…
GO:0034641	cellular nitrogen compound metabolic process	451/6276	5016/123440	3.96e-06	comp103160_c0_seq1;comp108322_c0_seq1;comp27018_c0_seq1;comp27673_c0_seq1;comp32725_c0_seq2;comp32726_c0_seq1;comp33065_c0_seq1;comp33133_c0_seq1;comp33133_c0_seq2;comp33440_c0_seq1;comp33680_c0_seq1;comp34143_c0_seq2;comp347183_c0_seq1;comp34965_c0_seq1;comp34965_c0_seq2;comp386892_c0_seq1;comp43855_c0_seq2;comp53944_c0_seq1;comp53982_c0_seq4;comp53991_c0_seq2;comp54183_c0_seq1;comp54942_c0_seq1…
GO:1901565	organonitrogen compound catabolic process	108/6276	1124/123440	3.96e-06	comp103160_c0_seq1;comp107386_c0_seq1;comp32725_c0_seq2;comp32726_c0_seq1;comp32944_c0_seq1;comp33065_c0_seq1;comp56471_c0_seq1;comp61274_c0_seq1;comp69444_c0_seq1;comp72684_c0_seq2;comp73331_c0_seq1;comp73517_c0_seq1;comp73542_c1_seq1;comp75238_c0_seq3;comp77370_c0_seq1;comp77949_c0_seq1;comp78284_c0_seq1;comp78284_c0_seq5;comp79065_c0_seq1;comp79442_c0_seq1;comp80684_c0_seq1;comp81082_c0_seq1;c…
GO:0031326	regulation of cellular biosynthetic process	519/6276	5525/123440	3.97e-06	comp106964_c0_seq1;comp108322_c0_seq1;comp225073_c0_seq1;comp26106_c0_seq1;comp26106_c0_seq2;comp26876_c0_seq2;comp30129_c0_seq1;comp31002_c0_seq1;comp329644_c0_seq1;comp32971_c0_seq1;comp33308_c0_seq1;comp33440_c0_seq1;comp34847_c0_seq2;comp34965_c0_seq1;comp34965_c0_seq2;comp377744_c0_seq1;comp455174_c0_seq1;comp50628_c0_seq1;comp50658_c0_seq1;comp52453_c1_seq2;comp52784_c0_seq1;comp52784_c0_se…
GO:0031401	positive regulation of protein modification process	106/6276	1099/123440	4e-06	comp26876_c0_seq2;comp33308_c0_seq1;comp58798_c0_seq3;comp67201_c0_seq1;comp71750_c0_seq1;comp71998_c0_seq2;comp73947_c0_seq3;comp74918_c0_seq1;comp75543_c0_seq1;comp76605_c0_seq1;comp77472_c0_seq1;comp77949_c0_seq1;comp78002_c0_seq1;comp78293_c0_seq2;comp78293_c0_seq3;comp78908_c0_seq2;comp78944_c0_seq1;comp79595_c0_seq1;comp80634_c0_seq21;comp80876_c0_seq3;comp81313_c0_seq4;comp82170_c0_seq2;co…
GO:0048518	positive regulation of biological process	615/6276	6254/123440	4.02e-06	comp108322_c0_seq1;comp26106_c0_seq1;comp26106_c0_seq2;comp26876_c0_seq2;comp27018_c0_seq1;comp30129_c0_seq1;comp31002_c0_seq1;comp32848_c0_seq1;comp329644_c0_seq1;comp32995_c0_seq1;comp32995_c0_seq2;comp33308_c0_seq1;comp33440_c0_seq1;comp33671_c0_seq1;comp33779_c0_seq1;comp33806_c0_seq1;comp34965_c0_seq1;comp34965_c0_seq2;comp37105_c0_seq1;comp386892_c0_seq1;comp42370_c0_seq1;comp455174_c0_seq1…
GO:0010468	regulation of gene expression	558/6276	5766/123440	4.09e-06	comp106964_c0_seq1;comp108322_c0_seq1;comp26106_c0_seq1;comp26106_c0_seq2;comp26876_c0_seq2;comp30129_c0_seq1;comp31002_c0_seq1;comp329644_c0_seq1;comp32971_c0_seq1;comp33308_c0_seq1;comp33440_c0_seq1;comp34847_c0_seq2;comp34965_c0_seq1;comp34965_c0_seq2;comp377744_c0_seq1;comp455174_c0_seq1;comp50628_c0_seq1;comp50658_c0_seq1;comp52453_c1_seq2;comp52784_c0_seq1;comp52784_c0_seq2;comp53190_c0_seq…
GO:0051171	regulation of nitrogen compound metabolic process	652/6276	6512/123440	4.09e-06	comp106964_c0_seq1;comp108322_c0_seq1;comp26106_c0_seq1;comp26106_c0_seq2;comp26876_c0_seq2;comp30129_c0_seq1;comp31002_c0_seq1;comp32780_c0_seq1;comp329644_c0_seq1;comp33308_c0_seq1;comp33440_c0_seq1;comp34847_c0_seq2;comp34965_c0_seq1;comp34965_c0_seq2;comp455174_c0_seq1;comp50628_c0_seq1;comp50658_c0_seq1;comp52453_c1_seq2;comp52784_c0_seq1;comp52784_c0_seq2;comp53982_c0_seq4;comp54183_c0_seq1…
GO:0006355	regulation of transcription, DNA-dependent	548/6276	5777/123440	4.16e-06	comp106964_c0_seq1;comp108322_c0_seq1;comp26106_c0_seq1;comp26106_c0_seq2;comp26876_c0_seq2;comp30129_c0_seq1;comp31002_c0_seq1;comp329644_c0_seq1;comp33308_c0_seq1;comp33440_c0_seq1;comp34847_c0_seq2;comp34965_c0_seq1;comp34965_c0_seq2;comp455174_c0_seq1;comp50628_c0_seq1;comp50658_c0_seq1;comp52453_c1_seq2;comp52784_c0_seq1;comp52784_c0_seq2;comp53982_c0_seq4;comp54183_c0_seq1;comp54759_c0_seq1…
GO:2000112	regulation of cellular macromolecule biosynthetic process	493/6276	5253/123440	4.16e-06	comp106964_c0_seq1;comp108322_c0_seq1;comp26106_c0_seq1;comp26106_c0_seq2;comp26876_c0_seq2;comp30129_c0_seq1;comp31002_c0_seq1;comp329644_c0_seq1;comp32971_c0_seq1;comp33308_c0_seq1;comp33440_c0_seq1;comp34847_c0_seq2;comp34965_c0_seq1;comp34965_c0_seq2;comp377744_c0_seq1;comp455174_c0_seq1;comp50628_c0_seq1;comp50658_c0_seq1;comp52453_c1_seq2;comp52784_c0_seq1;comp52784_c0_seq2;comp53982_c0_seq…
GO:0006810	transport	431/6276	5253/123440	4.16e-06	comp25978_c0_seq2;comp32872_c0_seq1;comp32994_c0_seq2;comp32995_c0_seq1;comp32995_c0_seq2;comp33065_c0_seq1;comp33308_c0_seq1;comp33569_c0_seq2;comp33662_c0_seq1;comp33909_c0_seq1;comp34143_c0_seq2;comp36209_c0_seq1;comp416496_c0_seq1;comp42365_c0_seq1;comp51957_c0_seq1;comp53519_c0_seq1;comp54153_c0_seq1;comp54153_c0_seq2;comp56362_c0_seq2;comp56762_c0_seq2;comp57902_c0_seq1;comp57965_c0_seq1;co…
GO:0071840	cellular component organization or biogenesis	608/6276	6523/123440	4.18e-06	comp103186_c0_seq1;comp106983_c0_seq1;comp108322_c0_seq1;comp150641_c0_seq1;comp26876_c0_seq2;comp30066_c0_seq2;comp30095_c0_seq2;comp30256_c0_seq1;comp327302_c0_seq1;comp32872_c0_seq1;comp329644_c0_seq1;comp32995_c0_seq1;comp32995_c0_seq2;comp33133_c0_seq1;comp33133_c0_seq2;comp33440_c0_seq1;comp36082_c0_seq1;comp37544_c0_seq1;comp386892_c0_seq1;comp455174_c0_seq1;comp52940_c0_seq1;comp54759_c0_…
GO:0010629	negative regulation of gene expression	141/6276	1587/123440	4.22e-06	comp33308_c0_seq1;comp34965_c0_seq1;comp34965_c0_seq2;comp50628_c0_seq1;comp52453_c1_seq2;comp52784_c0_seq1;comp52784_c0_seq2;comp53982_c0_seq4;comp66699_c0_seq2;comp71207_c0_seq2;comp71400_c0_seq1;comp71400_c0_seq3;comp71464_c0_seq4;comp71750_c0_seq1;comp73503_c0_seq1;comp73947_c0_seq3;comp74131_c0_seq2;comp74554_c2_seq1;comp75543_c0_seq1;comp76490_c0_seq1;comp76490_c0_seq3;comp78293_c0_seq2;com…
GO:0009967	positive regulation of signal transduction	103/6276	1055/123440	4.23e-06	comp26876_c0_seq2;comp33779_c0_seq1;comp34965_c0_seq1;comp34965_c0_seq2;comp52784_c0_seq1;comp53190_c0_seq2;comp60625_c0_seq2;comp67201_c0_seq1;comp67878_c0_seq1;comp71998_c0_seq2;comp73947_c0_seq3;comp74918_c0_seq1;comp76605_c0_seq1;comp76945_c0_seq1;comp76945_c0_seq2;comp77472_c0_seq1;comp78002_c0_seq1;comp78944_c0_seq1;comp79595_c0_seq1;comp80634_c0_seq21;comp80822_c0_seq1;comp81082_c0_seq1;co…
GO:0051234	establishment of localization	443/6276	5373/123440	4.25e-06	comp25978_c0_seq2;comp32872_c0_seq1;comp32994_c0_seq2;comp32995_c0_seq1;comp32995_c0_seq2;comp33065_c0_seq1;comp33308_c0_seq1;comp33569_c0_seq2;comp33662_c0_seq1;comp33909_c0_seq1;comp34143_c0_seq2;comp36082_c0_seq1;comp36209_c0_seq1;comp416496_c0_seq1;comp42365_c0_seq1;comp51957_c0_seq1;comp53519_c0_seq1;comp54153_c0_seq1;comp54153_c0_seq2;comp56362_c0_seq2;comp56762_c0_seq2;comp57902_c0_seq1;co…
GO:0071310	cellular response to organic substance	135/6276	1501/123440	4.29e-06	comp26106_c0_seq1;comp26106_c0_seq2;comp33308_c0_seq1;comp51478_c0_seq1;comp52453_c1_seq2;comp59200_c0_seq1;comp60298_c0_seq2;comp61870_c0_seq2;comp67614_c0_seq2;comp67878_c0_seq1;comp70291_c0_seq3;comp71750_c0_seq1;comp73542_c1_seq1;comp73947_c0_seq3;comp74152_c0_seq1;comp74152_c0_seq2;comp75543_c0_seq1;comp77472_c0_seq1;comp77949_c0_seq1;comp78002_c0_seq1;comp78284_c0_seq1;comp78284_c0_seq5;com…
GO:0060255	regulation of macromolecule metabolic process	694/6276	7264/123440	4.3e-06	comp106964_c0_seq1;comp108322_c0_seq1;comp225073_c0_seq1;comp26106_c0_seq1;comp26106_c0_seq2;comp26215_c0_seq1;comp26876_c0_seq2;comp30129_c0_seq1;comp31002_c0_seq1;comp329644_c0_seq1;comp32971_c0_seq1;comp33154_c0_seq1;comp33308_c0_seq1;comp33440_c0_seq1;comp33671_c0_seq1;comp33779_c0_seq1;comp34847_c0_seq2;comp34965_c0_seq1;comp34965_c0_seq2;comp377744_c0_seq1;comp455174_c0_seq1;comp50628_c0_se…
GO:0032502	developmental process	602/6276	6533/123440	4.35e-06	comp103186_c0_seq1;comp103863_c0_seq1;comp106983_c0_seq1;comp108322_c0_seq1;comp26106_c0_seq1;comp26106_c0_seq2;comp26876_c0_seq2;comp27673_c0_seq1;comp32995_c0_seq1;comp32995_c0_seq2;comp33133_c0_seq1;comp33133_c0_seq2;comp33308_c0_seq1;comp33440_c0_seq1;comp33616_c0_seq1;comp348949_c0_seq1;comp34965_c0_seq1;comp34965_c0_seq2;comp37105_c0_seq1;comp386892_c0_seq1;comp45605_c0_seq1;comp50628_c0_se…
GO:0006807	nitrogen compound metabolic process	652/6276	6996/123440	4.38e-06	comp103160_c0_seq1;comp107386_c0_seq1;comp108322_c0_seq1;comp27018_c0_seq1;comp27673_c0_seq1;comp32725_c0_seq2;comp32726_c0_seq1;comp32944_c0_seq1;comp33065_c0_seq1;comp33084_c0_seq1;comp33133_c0_seq1;comp33133_c0_seq2;comp33440_c0_seq1;comp33680_c0_seq1;comp34143_c0_seq2;comp347183_c0_seq1;comp348949_c0_seq1;comp34965_c0_seq1;comp34965_c0_seq2;comp35664_c0_seq1;comp386892_c0_seq1;comp43855_c0_se…
GO:0016043	cellular component organization	606/6276	6284/123440	4.39e-06	comp103186_c0_seq1;comp106983_c0_seq1;comp108322_c0_seq1;comp150641_c0_seq1;comp26876_c0_seq2;comp30066_c0_seq2;comp30095_c0_seq2;comp30256_c0_seq1;comp327302_c0_seq1;comp32872_c0_seq1;comp329644_c0_seq1;comp32995_c0_seq1;comp32995_c0_seq2;comp33133_c0_seq1;comp33133_c0_seq2;comp33440_c0_seq1;comp36082_c0_seq1;comp37544_c0_seq1;comp386892_c0_seq1;comp455174_c0_seq1;comp52940_c0_seq1;comp54759_c0_…
GO:0045765	regulation of angiogenesis	36/6276	219/123440	4.45e-06	comp51070_c0_seq1;comp52784_c0_seq1;comp58382_c0_seq1;comp73542_c1_seq1;comp73947_c0_seq3;comp80876_c0_seq3;comp83997_c0_seq2;comp83997_c0_seq3;comp83997_c0_seq4;comp85179_c0_seq7;comp85392_c0_seq7;comp86828_c0_seq1;comp86828_c0_seq4;comp88941_c0_seq2;comp90032_c0_seq1;comp90032_c0_seq5;comp90032_c0_seq8;comp90238_c2_seq1;comp90238_c2_seq12;comp91250_c0_seq3;comp91780_c0_seq1;comp92430_c0_seq2;co…
GO:0019538	protein metabolic process	524/6276	5392/123440	4.55e-06	comp106964_c0_seq1;comp108322_c0_seq1;comp126744_c0_seq1;comp223728_c0_seq1;comp26876_c0_seq2;comp30066_c0_seq2;comp30256_c0_seq1;comp32848_c0_seq1;comp32994_c0_seq2;comp33682_c0_seq2;comp33806_c0_seq1;comp348949_c0_seq1;comp35664_c0_seq1;comp37122_c0_seq1;comp42080_c0_seq2;comp42365_c0_seq1;comp455174_c0_seq1;comp45605_c0_seq1;comp49377_c0_seq1;comp50751_c0_seq1;comp50826_c0_seq1;comp50874_c0_se…
GO:1901360	organic cyclic compound metabolic process	496/6276	5511/123440	4.6e-06	comp103160_c0_seq1;comp107386_c0_seq1;comp108322_c0_seq1;comp27018_c0_seq1;comp27673_c0_seq1;comp32725_c0_seq2;comp32726_c0_seq1;comp32872_c0_seq1;comp32944_c0_seq1;comp33065_c0_seq1;comp33084_c0_seq1;comp33133_c0_seq1;comp33133_c0_seq2;comp33440_c0_seq1;comp33680_c0_seq1;comp34143_c0_seq2;comp347183_c0_seq1;comp348949_c0_seq1;comp34965_c0_seq1;comp34965_c0_seq2;comp386892_c0_seq1;comp43855_c0_se…
GO:0050896	response to stimulus	962/6276	9565/123440	4.82e-06	comp106964_c0_seq1;comp106983_c0_seq1;comp139588_c0_seq1;comp26106_c0_seq1;comp26106_c0_seq2;comp26876_c0_seq2;comp27018_c0_seq1;comp27673_c0_seq1;comp29470_c0_seq1;comp30066_c0_seq2;comp30095_c0_seq2;comp30129_c0_seq1;comp32848_c0_seq1;comp32948_c0_seq1;comp329644_c0_seq1;comp32971_c0_seq1;comp32977_c0_seq1;comp32993_c0_seq1;comp32995_c0_seq1;comp32995_c0_seq2;comp33072_c0_seq1;comp33072_c0_seq2…
GO:0019222	regulation of metabolic process	904/6276	9006/123440	4.83e-06	comp106964_c0_seq1;comp108322_c0_seq1;comp1216887_c0_seq1;comp225073_c0_seq1;comp26106_c0_seq1;comp26106_c0_seq2;comp26215_c0_seq1;comp26876_c0_seq2;comp30129_c0_seq1;comp31002_c0_seq1;comp32780_c0_seq1;comp329644_c0_seq1;comp32971_c0_seq1;comp33154_c0_seq1;comp33308_c0_seq1;comp33440_c0_seq1;comp33671_c0_seq1;comp33779_c0_seq1;comp34847_c0_seq2;comp34965_c0_seq1;comp34965_c0_seq2;comp377744_c0_s…
GO:0019219	regulation of nucleobase-containing compound metabolic process	644/6276	6446/123440	4.85e-06	comp106964_c0_seq1;comp108322_c0_seq1;comp26106_c0_seq1;comp26106_c0_seq2;comp26876_c0_seq2;comp30129_c0_seq1;comp31002_c0_seq1;comp32780_c0_seq1;comp329644_c0_seq1;comp33308_c0_seq1;comp33440_c0_seq1;comp34847_c0_seq2;comp34965_c0_seq1;comp34965_c0_seq2;comp455174_c0_seq1;comp50628_c0_seq1;comp50658_c0_seq1;comp52453_c1_seq2;comp52784_c0_seq1;comp52784_c0_seq2;comp53982_c0_seq4;comp54183_c0_seq1…
GO:0043170	macromolecule metabolic process	805/6276	8623/123440	4.88e-06	comp106964_c0_seq1;comp108322_c0_seq1;comp126744_c0_seq1;comp223728_c0_seq1;comp26876_c0_seq2;comp27018_c0_seq1;comp30066_c0_seq2;comp30256_c0_seq1;comp32848_c0_seq1;comp32994_c0_seq2;comp33440_c0_seq1;comp33682_c0_seq2;comp33806_c0_seq1;comp34143_c0_seq2;comp347183_c0_seq1;comp348949_c0_seq1;comp34965_c0_seq1;comp34965_c0_seq2;comp35664_c0_seq1;comp37122_c0_seq1;comp386892_c0_seq1;comp42080_c0_s…
GO:0044260	cellular macromolecule metabolic process	708/6276	7809/123440	4.9e-06	comp106964_c0_seq1;comp108322_c0_seq1;comp27018_c0_seq1;comp30066_c0_seq2;comp32994_c0_seq2;comp33440_c0_seq1;comp33682_c0_seq2;comp34143_c0_seq2;comp347183_c0_seq1;comp348949_c0_seq1;comp34965_c0_seq1;comp34965_c0_seq2;comp35664_c0_seq1;comp386892_c0_seq1;comp42080_c0_seq2;comp42365_c0_seq1;comp43855_c0_seq2;comp455174_c0_seq1;comp49377_c0_seq1;comp50751_c0_seq1;comp50826_c0_seq1;comp50874_c0_se…
GO:0031323	regulation of cellular metabolic process	823/6276	8328/123440	4.96e-06	comp106964_c0_seq1;comp108322_c0_seq1;comp1216887_c0_seq1;comp225073_c0_seq1;comp26106_c0_seq1;comp26106_c0_seq2;comp26876_c0_seq2;comp30129_c0_seq1;comp31002_c0_seq1;comp32780_c0_seq1;comp329644_c0_seq1;comp32971_c0_seq1;comp33308_c0_seq1;comp33440_c0_seq1;comp33779_c0_seq1;comp34847_c0_seq2;comp34965_c0_seq1;comp34965_c0_seq2;comp377744_c0_seq1;comp455174_c0_seq1;comp50628_c0_seq1;comp50658_c0_…
GO:0080090	regulation of primary metabolic process	806/6276	8106/123440	4.98e-06	comp106964_c0_seq1;comp108322_c0_seq1;comp225073_c0_seq1;comp26106_c0_seq1;comp26106_c0_seq2;comp26215_c0_seq1;comp26876_c0_seq2;comp30129_c0_seq1;comp31002_c0_seq1;comp32780_c0_seq1;comp329644_c0_seq1;comp32971_c0_seq1;comp33154_c0_seq1;comp33308_c0_seq1;comp33440_c0_seq1;comp33779_c0_seq1;comp34847_c0_seq2;comp34965_c0_seq1;comp34965_c0_seq2;comp377744_c0_seq1;comp455174_c0_seq1;comp50628_c0_se…
GO:0051716	cellular response to stimulus	745/6276	7618/123440	5.18e-06	comp106964_c0_seq1;comp139588_c0_seq1;comp26106_c0_seq1;comp26106_c0_seq2;comp26876_c0_seq2;comp27018_c0_seq1;comp27673_c0_seq1;comp29470_c0_seq1;comp30066_c0_seq2;comp30095_c0_seq2;comp32948_c0_seq1;comp32995_c0_seq1;comp32995_c0_seq2;comp33072_c0_seq1;comp33072_c0_seq2;comp33133_c0_seq1;comp33133_c0_seq2;comp33139_c0_seq1;comp33308_c0_seq1;comp34965_c0_seq1;comp34965_c0_seq2;comp357603_c0_seq1;…
GO:0044238	primary metabolic process	1048/6276	11255/123440	5.25e-06	comp103160_c0_seq1;comp106964_c0_seq1;comp107386_c0_seq1;comp108322_c0_seq1;comp126744_c0_seq1;comp223728_c0_seq1;comp26876_c0_seq2;comp27018_c0_seq1;comp27673_c0_seq1;comp30066_c0_seq2;comp30256_c0_seq1;comp32556_c0_seq1;comp32725_c0_seq2;comp32726_c0_seq1;comp32791_c0_seq1;comp32848_c0_seq1;comp32872_c0_seq1;comp32944_c0_seq1;comp32994_c0_seq2;comp32995_c0_seq1;comp32995_c0_seq2;comp33065_c0_se…
GO:0008152	metabolic process	1202/6276	12882/123440	5.29e-06	comp103160_c0_seq1;comp106964_c0_seq1;comp107386_c0_seq1;comp108322_c0_seq1;comp119283_c0_seq1;comp126744_c0_seq1;comp150641_c0_seq1;comp223728_c0_seq1;comp26876_c0_seq2;comp27018_c0_seq1;comp27673_c0_seq1;comp30066_c0_seq2;comp30256_c0_seq1;comp32556_c0_seq1;comp32602_c0_seq1;comp32668_c0_seq1;comp32725_c0_seq2;comp32726_c0_seq1;comp32791_c0_seq1;comp32793_c0_seq1;comp32848_c0_seq1;comp32872_c0_…
GO:0045937	positive regulation of phosphate metabolic process	100/6276	1019/123440	5.3e-06	comp26876_c0_seq2;comp33308_c0_seq1;comp58798_c0_seq3;comp67201_c0_seq1;comp71750_c0_seq1;comp71998_c0_seq2;comp73947_c0_seq3;comp74918_c0_seq1;comp75543_c0_seq1;comp76605_c0_seq1;comp77949_c0_seq1;comp78002_c0_seq1;comp78293_c0_seq2;comp78293_c0_seq3;comp78908_c0_seq2;comp78944_c0_seq1;comp79595_c0_seq1;comp80634_c0_seq21;comp80876_c0_seq3;comp81313_c0_seq4;comp82170_c0_seq2;comp82362_c1_seq2;co…
GO:0010562	positive regulation of phosphorus metabolic process	100/6276	1019/123440	5.3e-06	comp26876_c0_seq2;comp33308_c0_seq1;comp58798_c0_seq3;comp67201_c0_seq1;comp71750_c0_seq1;comp71998_c0_seq2;comp73947_c0_seq3;comp74918_c0_seq1;comp75543_c0_seq1;comp76605_c0_seq1;comp77949_c0_seq1;comp78002_c0_seq1;comp78293_c0_seq2;comp78293_c0_seq3;comp78908_c0_seq2;comp78944_c0_seq1;comp79595_c0_seq1;comp80634_c0_seq21;comp80876_c0_seq3;comp81313_c0_seq4;comp82170_c0_seq2;comp82362_c1_seq2;co…
GO:0044237	cellular metabolic process	1039/6276	11267/123440	5.38e-06	comp103160_c0_seq1;comp106964_c0_seq1;comp107386_c0_seq1;comp108322_c0_seq1;comp126744_c0_seq1;comp150641_c0_seq1;comp27018_c0_seq1;comp27673_c0_seq1;comp30066_c0_seq2;comp32556_c0_seq1;comp32725_c0_seq2;comp32726_c0_seq1;comp32872_c0_seq1;comp32944_c0_seq1;comp32994_c0_seq2;comp32995_c0_seq1;comp32995_c0_seq2;comp33065_c0_seq1;comp33084_c0_seq1;comp33133_c0_seq1;comp33133_c0_seq2;comp33440_c0_se…
GO:0044710	single-organism metabolic process	1143/6276	12306/123440	5.4e-06	comp103160_c0_seq1;comp106964_c0_seq1;comp107386_c0_seq1;comp108322_c0_seq1;comp126744_c0_seq1;comp150641_c0_seq1;comp223728_c0_seq1;comp26876_c0_seq2;comp27018_c0_seq1;comp27673_c0_seq1;comp30066_c0_seq2;comp30256_c0_seq1;comp32556_c0_seq1;comp32602_c0_seq1;comp32725_c0_seq2;comp32726_c0_seq1;comp32791_c0_seq1;comp32848_c0_seq1;comp32872_c0_seq1;comp32944_c0_seq1;comp32994_c0_seq2;comp32995_c0_s…
GO:0043574	peroxisomal transport	15/6276	41/123440	5.47e-06	comp70367_c0_seq2;comp70367_c0_seq3;comp71400_c0_seq1;comp71400_c0_seq3;comp84050_c0_seq2;comp88315_c0_seq3;comp89355_c0_seq2;comp90345_c0_seq2;comp90345_c0_seq6;comp90345_c0_seq8;comp94784_c1_seq11;comp94784_c1_seq12;comp94784_c1_seq3;comp94784_c1_seq9;comp95852_c0_seq1
GO:0051049	regulation of transport	164/6276	1958/123440	5.7e-06	comp1216887_c0_seq1;comp32995_c0_seq1;comp32995_c0_seq2;comp33308_c0_seq1;comp33671_c0_seq1;comp42365_c0_seq1;comp51957_c0_seq1;comp52453_c1_seq2;comp53190_c0_seq2;comp54343_c0_seq1;comp56762_c0_seq2;comp58979_c0_seq1;comp61870_c0_seq2;comp62385_c0_seq2;comp62509_c0_seq1;comp63697_c0_seq1;comp67878_c0_seq1;comp69979_c0_seq2;comp73629_c0_seq2;comp73629_c0_seq3;comp73629_c0_seq4;comp73947_c0_seq3;c…
GO:0071704	organic substance metabolic process	1094/6276	11770/123440	5.71e-06	comp103160_c0_seq1;comp106964_c0_seq1;comp107386_c0_seq1;comp108322_c0_seq1;comp126744_c0_seq1;comp150641_c0_seq1;comp223728_c0_seq1;comp26876_c0_seq2;comp27018_c0_seq1;comp27673_c0_seq1;comp30066_c0_seq2;comp30256_c0_seq1;comp32556_c0_seq1;comp32725_c0_seq2;comp32726_c0_seq1;comp32791_c0_seq1;comp32848_c0_seq1;comp32872_c0_seq1;comp32944_c0_seq1;comp32994_c0_seq2;comp32995_c0_seq1;comp32995_c0_s…
GO:0050794	regulation of cellular process	1437/6276	14460/123440	6.12e-06	comp106964_c0_seq1;comp108322_c0_seq1;comp1216887_c0_seq1;comp139588_c0_seq1;comp225073_c0_seq1;comp26106_c0_seq1;comp26106_c0_seq2;comp26876_c0_seq2;comp27018_c0_seq1;comp27673_c0_seq1;comp29470_c0_seq1;comp30066_c0_seq2;comp30095_c0_seq2;comp30129_c0_seq1;comp31002_c0_seq1;comp32780_c0_seq1;comp32948_c0_seq1;comp329644_c0_seq1;comp32971_c0_seq1;comp32995_c0_seq1;comp32995_c0_seq2;comp33072_c0_s…
GO:0050789	regulation of biological process	1513/6276	15023/123440	6.19e-06	comp106964_c0_seq1;comp108322_c0_seq1;comp1216887_c0_seq1;comp139588_c0_seq1;comp225073_c0_seq1;comp26106_c0_seq1;comp26106_c0_seq2;comp26215_c0_seq1;comp26876_c0_seq2;comp27018_c0_seq1;comp27673_c0_seq1;comp29470_c0_seq1;comp30066_c0_seq2;comp30095_c0_seq2;comp30129_c0_seq1;comp31002_c0_seq1;comp32780_c0_seq1;comp32793_c0_seq1;comp32848_c0_seq1;comp32948_c0_seq1;comp329644_c0_seq1;comp32971_c0_s…
GO:0065007	biological regulation	1574/6276	15606/123440	6.29e-06	comp106964_c0_seq1;comp108322_c0_seq1;comp1216887_c0_seq1;comp139588_c0_seq1;comp225073_c0_seq1;comp26106_c0_seq1;comp26106_c0_seq2;comp26215_c0_seq1;comp26876_c0_seq2;comp27018_c0_seq1;comp27673_c0_seq1;comp29470_c0_seq1;comp30066_c0_seq2;comp30095_c0_seq2;comp30129_c0_seq1;comp31002_c0_seq1;comp32780_c0_seq1;comp32793_c0_seq1;comp32848_c0_seq1;comp32872_c0_seq1;comp32948_c0_seq1;comp329644_c0_s…
GO:0033043	regulation of organelle organization	89/6276	870/123440	6.4e-06	comp59257_c0_seq2;comp66699_c0_seq2;comp72715_c0_seq2;comp75941_c0_seq2;comp76611_c0_seq1;comp77428_c0_seq4;comp77916_c0_seq1;comp78284_c0_seq1;comp78284_c0_seq5;comp78944_c0_seq1;comp82170_c0_seq2;comp82482_c0_seq2;comp82482_c0_seq3;comp82635_c0_seq1;comp82635_c0_seq11;comp82635_c0_seq9;comp83784_c0_seq1;comp84217_c0_seq4;comp84838_c0_seq1;comp84838_c0_seq4;comp85662_c0_seq1;comp86000_c0_seq1;co…
GO:0009987	cellular process	1929/6276	20454/123440	6.62e-06	comp103160_c0_seq1;comp103186_c0_seq1;comp103863_c0_seq1;comp106964_c0_seq1;comp106983_c0_seq1;comp107386_c0_seq1;comp108322_c0_seq1;comp126744_c0_seq1;comp139588_c0_seq1;comp150641_c0_seq1;comp25978_c0_seq2;comp26106_c0_seq1;comp26106_c0_seq2;comp26215_c0_seq1;comp26876_c0_seq2;comp27018_c0_seq1;comp27673_c0_seq1;comp29417_c0_seq1;comp29470_c0_seq1;comp30066_c0_seq2;comp30095_c0_seq2;comp30129_c…
GO:0006955	immune response	50/6276	379/123440	7.61e-06	comp26876_c0_seq2;comp33806_c0_seq1;comp46576_c0_seq2;comp52784_c0_seq1;comp58979_c0_seq1;comp67614_c0_seq2;comp67878_c0_seq1;comp72777_c0_seq1;comp73629_c0_seq2;comp73629_c0_seq4;comp76605_c0_seq1;comp77558_c0_seq2;comp77911_c0_seq4;comp78425_c1_seq2;comp78425_c1_seq4;comp79423_c0_seq1;comp80863_c0_seq2;comp82482_c0_seq2;comp82482_c0_seq3;comp83731_c0_seq1;comp83731_c0_seq2;comp83731_c0_seq3;com…
GO:0046486	glycerolipid metabolic process	68/6276	599/123440	7.76e-06	comp32872_c0_seq1;comp58382_c0_seq1;comp69855_c0_seq1;comp69855_c0_seq4;comp72139_c1_seq2;comp73162_c0_seq1;comp73503_c0_seq1;comp74624_c0_seq1;comp74624_c0_seq5;comp74624_c0_seq6;comp74624_c0_seq7;comp76945_c0_seq1;comp76945_c0_seq2;comp77558_c0_seq2;comp77928_c0_seq1;comp78284_c0_seq2;comp78284_c0_seq3;comp80442_c0_seq2;comp81082_c0_seq1;comp81395_c0_seq1;comp81395_c0_seq3;comp81395_c0_seq4;com…
GO:0008150	biological_process	2493/6276	25929/123440	7.84e-06	comp103160_c0_seq1;comp103186_c0_seq1;comp103863_c0_seq1;comp106964_c0_seq1;comp106983_c0_seq1;comp107386_c0_seq1;comp108322_c0_seq1;comp119283_c0_seq1;comp1216887_c0_seq1;comp126744_c0_seq1;comp139588_c0_seq1;comp150641_c0_seq1;comp223728_c0_seq1;comp225073_c0_seq1;comp25978_c0_seq2;comp26106_c0_seq1;comp26106_c0_seq2;comp26215_c0_seq1;comp26876_c0_seq2;comp27018_c0_seq1;comp27673_c0_seq1;comp29…
GO:0048870	cell motility	103/6276	1074/123440	9.76e-06	comp33308_c0_seq1;comp58979_c0_seq1;comp70367_c0_seq2;comp70367_c0_seq3;comp71400_c0_seq1;comp71400_c0_seq3;comp73109_c0_seq2;comp73947_c0_seq3;comp74554_c2_seq1;comp74918_c0_seq1;comp75473_c0_seq1;comp76606_c0_seq2;comp77558_c0_seq2;comp77608_c0_seq1;comp78293_c0_seq2;comp78293_c0_seq3;comp78944_c0_seq1;comp80634_c0_seq21;comp80684_c0_seq1;comp80848_c0_seq3;comp81078_c0_seq1;comp81078_c0_seq3;co…
GO:0016568	chromatin modification	88/6276	867/123440	1.02e-05	comp108322_c0_seq1;comp30066_c0_seq2;comp33440_c0_seq1;comp386892_c0_seq1;comp61447_c0_seq1;comp66699_c0_seq2;comp67207_c0_seq2;comp69953_c0_seq1;comp71464_c0_seq4;comp77538_c0_seq2;comp79358_c0_seq4;comp80443_c0_seq2;comp80607_c1_seq1;comp81078_c0_seq1;comp81078_c0_seq3;comp82775_c0_seq1;comp83021_c0_seq1;comp83469_c0_seq1;comp84352_c0_seq2;comp84758_c0_seq2;comp84758_c0_seq3;comp86254_c0_seq1;c…
GO:0046466	membrane lipid catabolic process	13/6276	31/123440	1.03e-05	comp56471_c0_seq1;comp77949_c0_seq1;comp91265_c6_seq5;comp91937_c0_seq2;comp92095_c1_seq1;comp92095_c1_seq2;comp92095_c1_seq3;comp93887_c0_seq1;comp93887_c0_seq2;comp94764_c0_seq1;comp94764_c0_seq3;comp94764_c0_seq8;comp94764_c0_seq9
GO:0030149	sphingolipid catabolic process	13/6276	31/123440	1.03e-05	comp56471_c0_seq1;comp77949_c0_seq1;comp91265_c6_seq5;comp91937_c0_seq2;comp92095_c1_seq1;comp92095_c1_seq2;comp92095_c1_seq3;comp93887_c0_seq1;comp93887_c0_seq2;comp94764_c0_seq1;comp94764_c0_seq3;comp94764_c0_seq8;comp94764_c0_seq9
GO:0071900	regulation of protein serine/threonine kinase activity	66/6276	574/123440	1.07e-05	comp73503_c0_seq1;comp73947_c0_seq3;comp75034_c0_seq1;comp75543_c0_seq1;comp75939_c0_seq3;comp76605_c0_seq1;comp76939_c0_seq1;comp77538_c0_seq2;comp77949_c0_seq1;comp78235_c0_seq1;comp78235_c0_seq2;comp78293_c0_seq2;comp78293_c0_seq3;comp80634_c0_seq21;comp80876_c0_seq3;comp82425_c0_seq1;comp83249_c0_seq1;comp83660_c0_seq2;comp83997_c0_seq3;comp84662_c1_seq3;comp85533_c0_seq2;comp85533_c0_seq3;co…
GO:0006508	proteolysis	97/6276	997/123440	1.42e-05	comp223728_c0_seq1;comp30256_c0_seq1;comp32848_c0_seq1;comp33682_c0_seq2;comp33806_c0_seq1;comp37122_c0_seq1;comp45605_c0_seq1;comp55044_c0_seq1;comp58233_c0_seq1;comp58421_c0_seq1;comp59530_c0_seq1;comp60625_c0_seq2;comp60641_c0_seq1;comp62497_c0_seq2;comp69545_c0_seq1;comp69545_c0_seq3;comp69842_c0_seq1;comp71196_c0_seq2;comp72188_c0_seq1;comp72838_c0_seq1;comp73517_c0_seq1;comp74131_c0_seq2;co…
GO:2000145	regulation of cell motility	81/6276	777/123440	1.5e-05	comp33779_c0_seq1;comp498209_c0_seq1;comp51070_c0_seq1;comp57965_c0_seq1;comp58382_c0_seq1;comp62385_c0_seq2;comp71750_c0_seq1;comp72188_c0_seq1;comp73542_c1_seq1;comp73947_c0_seq3;comp74918_c0_seq1;comp78944_c0_seq1;comp79595_c0_seq1;comp80876_c0_seq3;comp81078_c0_seq1;comp81078_c0_seq3;comp82425_c0_seq1;comp82513_c0_seq1;comp83135_c0_seq2;comp83249_c0_seq1;comp83731_c0_seq1;comp83731_c0_seq2;co…
GO:0048468	cell development	84/6276	819/123440	1.51e-05	comp103186_c0_seq1;comp106983_c0_seq1;comp58640_c0_seq1;comp58640_c0_seq2;comp58640_c1_seq1;comp60514_c0_seq1;comp70367_c0_seq2;comp70367_c0_seq3;comp73947_c0_seq3;comp75541_c0_seq3;comp75541_c0_seq5;comp76939_c0_seq1;comp77916_c0_seq1;comp78803_c0_seq2;comp81078_c0_seq1;comp81078_c0_seq3;comp81835_c0_seq3;comp81835_c0_seq4;comp82079_c0_seq2;comp82079_c0_seq3;comp82079_c0_seq5;comp82482_c0_seq2;c…
GO:0006576	cellular biogenic amine metabolic process	34/6276	208/123440	1.53e-05	comp103160_c0_seq1;comp32726_c0_seq1;comp56471_c0_seq1;comp70328_c0_seq1;comp70683_c0_seq2;comp77928_c0_seq1;comp81082_c0_seq1;comp81395_c0_seq1;comp81395_c0_seq3;comp81395_c0_seq4;comp82239_c0_seq3;comp82803_c0_seq1;comp83731_c0_seq1;comp83731_c0_seq2;comp83731_c0_seq3;comp83731_c0_seq6;comp84600_c0_seq1;comp86341_c0_seq4;comp87212_c0_seq3;comp89132_c0_seq8;comp91265_c6_seq5;comp91845_c0_seq1;co…
GO:0044106	cellular amine metabolic process	34/6276	208/123440	1.53e-05	comp103160_c0_seq1;comp32726_c0_seq1;comp56471_c0_seq1;comp70328_c0_seq1;comp70683_c0_seq2;comp77928_c0_seq1;comp81082_c0_seq1;comp81395_c0_seq1;comp81395_c0_seq3;comp81395_c0_seq4;comp82239_c0_seq3;comp82803_c0_seq1;comp83731_c0_seq1;comp83731_c0_seq2;comp83731_c0_seq3;comp83731_c0_seq6;comp84600_c0_seq1;comp86341_c0_seq4;comp87212_c0_seq3;comp89132_c0_seq8;comp91265_c6_seq5;comp91845_c0_seq1;co…
GO:0046578	regulation of Ras protein signal transduction	49/6276	375/123440	1.53e-05	comp76945_c0_seq1;comp76945_c0_seq2;comp83324_c0_seq2;comp83324_c0_seq3;comp84838_c0_seq1;comp84838_c0_seq4;comp85502_c0_seq2;comp85575_c0_seq3;comp85575_c0_seq5;comp85575_c0_seq6;comp85575_c0_seq7;comp85575_c0_seq8;comp87988_c1_seq5;comp88008_c0_seq1;comp88252_c0_seq5;comp88341_c0_seq2;comp88341_c0_seq5;comp88793_c0_seq20;comp88793_c0_seq4;comp88806_c0_seq1;comp89084_c0_seq2;comp89710_c0_seq6;co…
GO:0048609	multicellular organismal reproductive process	62/6276	532/123440	1.57e-05	comp26106_c0_seq1;comp26106_c0_seq2;comp32995_c0_seq1;comp32995_c0_seq2;comp52453_c1_seq2;comp701560_c0_seq1;comp71719_c0_seq1;comp71719_c0_seq2;comp71839_c0_seq4;comp724426_c0_seq1;comp73629_c0_seq2;comp73629_c0_seq4;comp75473_c0_seq1;comp82425_c0_seq1;comp83997_c0_seq3;comp85054_c0_seq2;comp86369_c0_seq1;comp86369_c0_seq3;comp86369_c0_seq4;comp86425_c0_seq2;comp86425_c0_seq6;comp86520_c0_seq4;c…
GO:0010627	regulation of intracellular protein kinase cascade	110/6276	1181/123440	1.64e-05	comp26876_c0_seq2;comp33779_c0_seq1;comp52784_c0_seq1;comp60625_c0_seq2;comp67878_c0_seq1;comp71998_c0_seq2;comp72188_c0_seq1;comp73503_c0_seq1;comp73947_c0_seq3;comp74918_c0_seq1;comp75034_c0_seq1;comp75543_c0_seq1;comp76605_c0_seq1;comp77472_c0_seq1;comp77538_c0_seq2;comp77949_c0_seq1;comp78002_c0_seq1;comp78293_c0_seq2;comp78293_c0_seq3;comp78944_c0_seq1;comp79595_c0_seq1;comp80596_c0_seq9;com…
GO:1901362	organic cyclic compound biosynthetic process	135/6276	1551/123440	1.74e-05	comp103160_c0_seq1;comp107386_c0_seq1;comp32725_c0_seq2;comp32726_c0_seq1;comp33133_c0_seq1;comp33133_c0_seq2;comp34965_c0_seq1;comp34965_c0_seq2;comp53944_c0_seq1;comp56883_c0_seq1;comp57065_c0_seq2;comp57065_c0_seq4;comp58559_c0_seq4;comp60655_c0_seq1;comp61062_c0_seq1;comp64425_c0_seq1;comp64425_c0_seq2;comp70328_c0_seq1;comp71400_c0_seq1;comp71400_c0_seq3;comp71528_c0_seq1;comp71833_c0_seq2;c…
GO:0009395	phospholipid catabolic process	33/6276	199/123440	1.8e-05	comp56471_c0_seq1;comp69855_c0_seq1;comp69855_c0_seq4;comp74624_c0_seq1;comp74624_c0_seq5;comp74624_c0_seq6;comp74624_c0_seq7;comp76945_c0_seq1;comp76945_c0_seq2;comp77928_c0_seq1;comp83731_c0_seq1;comp83731_c0_seq2;comp83731_c0_seq3;comp83731_c0_seq6;comp83895_c0_seq1;comp86577_c1_seq14;comp87212_c0_seq3;comp88239_c0_seq3;comp91265_c6_seq5;comp91937_c0_seq2;comp92802_c1_seq12;comp92802_c1_seq18;…
GO:0018130	heterocycle biosynthetic process	125/6276	1407/123440	1.88e-05	comp103160_c0_seq1;comp107386_c0_seq1;comp32725_c0_seq2;comp32726_c0_seq1;comp33133_c0_seq1;comp33133_c0_seq2;comp34965_c0_seq1;comp34965_c0_seq2;comp53944_c0_seq1;comp56883_c0_seq1;comp57065_c0_seq2;comp57065_c0_seq4;comp58559_c0_seq4;comp60655_c0_seq1;comp61062_c0_seq1;comp64425_c0_seq1;comp64425_c0_seq2;comp70328_c0_seq1;comp71528_c0_seq1;comp72794_c0_seq1;comp73341_c0_seq1;comp77167_c0_seq5;c…
GO:0010647	positive regulation of cell communication	107/6276	1143/123440	2.07e-05	comp26876_c0_seq2;comp33779_c0_seq1;comp34965_c0_seq1;comp34965_c0_seq2;comp52784_c0_seq1;comp53190_c0_seq2;comp60625_c0_seq2;comp67201_c0_seq1;comp67878_c0_seq1;comp71998_c0_seq2;comp73947_c0_seq3;comp74918_c0_seq1;comp76605_c0_seq1;comp76945_c0_seq1;comp76945_c0_seq2;comp77472_c0_seq1;comp78002_c0_seq1;comp78944_c0_seq1;comp79595_c0_seq1;comp80634_c0_seq21;comp80822_c0_seq1;comp81082_c0_seq1;co…
GO:0009888	tissue development	88/6276	879/123440	2.16e-05	comp33616_c0_seq1;comp34965_c0_seq1;comp34965_c0_seq2;comp61191_c0_seq1;comp67201_c0_seq1;comp70688_c0_seq2;comp73517_c0_seq1;comp73542_c1_seq1;comp74076_c0_seq1;comp74076_c0_seq2;comp76939_c0_seq1;comp78944_c0_seq1;comp79595_c0_seq1;comp80863_c0_seq2;comp81078_c0_seq1;comp81505_c0_seq1;comp81508_c3_seq3;comp82079_c0_seq2;comp82079_c0_seq3;comp82079_c0_seq5;comp82320_c1_seq4;comp82320_c1_seq6;com…
GO:1901342	regulation of vasculature development	36/6276	232/123440	2.21e-05	comp51070_c0_seq1;comp52784_c0_seq1;comp58382_c0_seq1;comp73542_c1_seq1;comp73947_c0_seq3;comp80876_c0_seq3;comp83997_c0_seq2;comp83997_c0_seq3;comp83997_c0_seq4;comp85179_c0_seq7;comp85392_c0_seq7;comp86828_c0_seq1;comp86828_c0_seq4;comp88941_c0_seq2;comp90032_c0_seq1;comp90032_c0_seq5;comp90032_c0_seq8;comp90238_c2_seq1;comp90238_c2_seq12;comp91250_c0_seq3;comp91780_c0_seq1;comp92430_c0_seq2;co…
GO:0022402	cell cycle process	120/6276	1340/123440	2.44e-05	comp30066_c0_seq2;comp36082_c0_seq1;comp54759_c0_seq1;comp54759_c0_seq2;comp57506_c0_seq1;comp69180_c0_seq1;comp69180_c0_seq4;comp724426_c0_seq1;comp72715_c0_seq2;comp75543_c0_seq1;comp75939_c0_seq3;comp78293_c0_seq2;comp78293_c0_seq3;comp80402_c0_seq2;comp81025_c0_seq1;comp81740_c0_seq2;comp82099_c0_seq1;comp82110_c1_seq2;comp82110_c1_seq7;comp82775_c0_seq1;comp82830_c2_seq1;comp83135_c0_seq2;co…
GO:0044271	cellular nitrogen compound biosynthetic process	131/6276	1500/123440	2.79e-05	comp103160_c0_seq1;comp32725_c0_seq2;comp32726_c0_seq1;comp33133_c0_seq1;comp33133_c0_seq2;comp33680_c0_seq1;comp34965_c0_seq1;comp34965_c0_seq2;comp53944_c0_seq1;comp56883_c0_seq1;comp57065_c0_seq2;comp57065_c0_seq4;comp58559_c0_seq4;comp60655_c0_seq1;comp61062_c0_seq1;comp64425_c0_seq1;comp64425_c0_seq2;comp70328_c0_seq1;comp71528_c0_seq1;comp72794_c0_seq1;comp73341_c0_seq1;comp77167_c0_seq5;co…
GO:0043549	regulation of kinase activity	102/6276	1086/123440	3.14e-05	comp58798_c0_seq3;comp67201_c0_seq1;comp69248_c0_seq2;comp71383_c0_seq1;comp73503_c0_seq1;comp73947_c0_seq3;comp74554_c2_seq1;comp74918_c0_seq1;comp75034_c0_seq1;comp75543_c0_seq1;comp75939_c0_seq3;comp76605_c0_seq1;comp76939_c0_seq1;comp77538_c0_seq2;comp77949_c0_seq1;comp78161_c0_seq1;comp78235_c0_seq1;comp78235_c0_seq2;comp78293_c0_seq2;comp78293_c0_seq3;comp78525_c1_seq4;comp78908_c0_seq2;com…
GO:0052547	regulation of peptidase activity	47/6276	360/123440	3.32e-05	comp33154_c0_seq1;comp52784_c0_seq1;comp58265_c0_seq1;comp611755_c0_seq1;comp73179_c0_seq2;comp75671_c0_seq1;comp75671_c1_seq1;comp77255_c0_seq1;comp78924_c0_seq2;comp79531_c0_seq1;comp80876_c0_seq3;comp81078_c0_seq1;comp81078_c0_seq3;comp82425_c0_seq1;comp82513_c0_seq1;comp84838_c0_seq1;comp84838_c0_seq4;comp85043_c0_seq1;comp88941_c0_seq2;comp89918_c0_seq5;comp90678_c0_seq4;comp90874_c0_seq1;co…
GO:1901605	alpha-amino acid metabolic process	94/6276	970/123440	3.33e-05	comp103160_c0_seq1;comp107386_c0_seq1;comp32726_c0_seq1;comp32944_c0_seq1;comp33084_c0_seq1;comp33680_c0_seq1;comp348949_c0_seq1;comp59243_c0_seq1;comp59291_c0_seq1;comp69842_c0_seq1;comp70108_c1_seq1;comp70108_c1_seq2;comp70328_c0_seq1;comp72794_c0_seq1;comp73162_c0_seq1;comp73331_c0_seq1;comp74071_c0_seq2;comp74071_c0_seq3;comp75258_c0_seq2;comp78931_c0_seq2;comp79442_c0_seq1;comp79881_c0_seq4;…
GO:0007276	gamete generation	48/6276	373/123440	3.67e-05	comp26106_c0_seq1;comp26106_c0_seq2;comp32995_c0_seq1;comp32995_c0_seq2;comp701560_c0_seq1;comp71719_c0_seq1;comp71719_c0_seq2;comp724426_c0_seq1;comp73629_c0_seq2;comp73629_c0_seq4;comp75473_c0_seq1;comp82425_c0_seq1;comp86369_c0_seq1;comp86369_c0_seq3;comp86369_c0_seq4;comp86425_c0_seq2;comp86425_c0_seq6;comp86654_c0_seq5;comp88000_c0_seq1;comp88000_c0_seq15;comp88000_c0_seq18;comp88000_c0_seq2…
GO:0009416	response to light stimulus	44/6276	326/123440	3.68e-05	comp27018_c0_seq1;comp32995_c0_seq1;comp32995_c0_seq2;comp73542_c1_seq1;comp77608_c0_seq1;comp81303_c0_seq1;comp81303_c0_seq2;comp83376_c0_seq2;comp84838_c0_seq1;comp84838_c0_seq4;comp87566_c1_seq1;comp87566_c1_seq2;comp88008_c0_seq1;comp89197_c0_seq1;comp89197_c0_seq3;comp89197_c0_seq4;comp89197_c0_seq7;comp90583_c0_seq3;comp90773_c0_seq2;comp91199_c0_seq8;comp91446_c0_seq12;comp91446_c0_seq15;c…
GO:0016070	RNA metabolic process	158/6276	1921/123440	3.97e-05	comp108322_c0_seq1;comp34143_c0_seq2;comp34965_c0_seq1;comp34965_c0_seq2;comp53944_c0_seq1;comp54183_c0_seq1;comp57065_c0_seq2;comp57065_c0_seq4;comp58559_c0_seq4;comp60655_c0_seq1;comp61062_c0_seq1;comp64425_c0_seq1;comp64425_c0_seq2;comp70880_c0_seq1;comp724426_c0_seq1;comp72464_c1_seq1;comp72464_c1_seq2;comp74071_c0_seq2;comp74071_c0_seq3;comp74332_c0_seq3;comp77133_c0_seq1;comp77821_c0_seq3;c…
GO:0040008	regulation of growth	84/6276	839/123440	4.2e-05	comp32995_c0_seq1;comp32995_c0_seq2;comp33779_c0_seq1;comp34965_c0_seq1;comp34965_c0_seq2;comp386892_c0_seq1;comp42370_c0_seq1;comp455174_c0_seq1;comp59257_c0_seq2;comp69979_c0_seq2;comp70367_c0_seq2;comp70367_c0_seq3;comp73162_c0_seq1;comp73542_c1_seq1;comp73947_c0_seq3;comp75939_c0_seq3;comp77428_c0_seq4;comp78002_c0_seq1;comp78944_c0_seq1;comp79065_c0_seq1;comp79356_c0_seq1;comp79358_c0_seq4;c…
GO:0002237	response to molecule of bacterial origin	37/6276	250/123440	5.02e-05	comp26876_c0_seq2;comp33308_c0_seq1;comp67878_c0_seq1;comp69073_c0_seq1;comp73947_c0_seq3;comp76605_c0_seq1;comp78002_c0_seq1;comp79463_c0_seq1;comp82425_c0_seq1;comp82482_c0_seq2;comp82482_c0_seq3;comp83036_c0_seq2;comp83135_c0_seq2;comp84117_c0_seq2;comp84117_c0_seq6;comp85031_c0_seq2;comp86211_c0_seq1;comp86467_c0_seq4;comp86610_c0_seq3;comp88941_c0_seq2;comp88973_c0_seq2;comp88973_c0_seq6;com…
GO:0006468	protein phosphorylation	121/6276	1370/123440	5.17e-05	comp106964_c0_seq1;comp30066_c0_seq2;comp35664_c0_seq1;comp455174_c0_seq1;comp50751_c0_seq1;comp53190_c0_seq2;comp65451_c0_seq1;comp71745_c0_seq4;comp73947_c0_seq3;comp74554_c2_seq1;comp75543_c0_seq1;comp77255_c0_seq1;comp77428_c0_seq4;comp77558_c0_seq2;comp78161_c0_seq1;comp79356_c0_seq1;comp79992_c0_seq3;comp80319_c0_seq1;comp80697_c0_seq3;comp80697_c0_seq4;comp80756_c0_seq1;comp80756_c0_seq2;c…
GO:0043086	negative regulation of catalytic activity	74/6276	703/123440	5.59e-05	comp33154_c0_seq1;comp33308_c0_seq1;comp58265_c0_seq1;comp67878_c0_seq1;comp71785_c0_seq3;comp73503_c0_seq1;comp75034_c0_seq1;comp75671_c0_seq1;comp75671_c1_seq1;comp76939_c0_seq1;comp76945_c0_seq1;comp76945_c0_seq2;comp77255_c0_seq1;comp77538_c0_seq2;comp77949_c0_seq1;comp78161_c0_seq1;comp78293_c0_seq2;comp78293_c0_seq3;comp78525_c1_seq4;comp80876_c0_seq3;comp81078_c0_seq1;comp81078_c0_seq3;com…
GO:0042439	ethanolamine-containing compound metabolic process	20/6276	85/123440	5.84e-05	comp56471_c0_seq1;comp77928_c0_seq1;comp81395_c0_seq1;comp81395_c0_seq3;comp81395_c0_seq4;comp83731_c0_seq1;comp83731_c0_seq2;comp83731_c0_seq3;comp83731_c0_seq6;comp87212_c0_seq3;comp89132_c0_seq8;comp91265_c6_seq5;comp91937_c0_seq2;comp94655_c0_seq5;comp94764_c0_seq1;comp94764_c0_seq3;comp94764_c0_seq8;comp94764_c0_seq9;comp95273_c0_seq5;comp97349_c0_seq1
GO:0016477	cell migration	92/6276	957/123440	6.6e-05	comp33308_c0_seq1;comp58979_c0_seq1;comp70367_c0_seq2;comp70367_c0_seq3;comp71400_c0_seq1;comp71400_c0_seq3;comp73109_c0_seq2;comp73947_c0_seq3;comp74554_c2_seq1;comp74918_c0_seq1;comp75473_c0_seq1;comp76606_c0_seq2;comp77558_c0_seq2;comp77608_c0_seq1;comp78293_c0_seq2;comp78293_c0_seq3;comp78944_c0_seq1;comp80634_c0_seq21;comp80848_c0_seq3;comp81078_c0_seq1;comp81078_c0_seq3;comp82500_c0_seq2;co…
GO:0031347	regulation of defense response	54/6276	451/123440	6.62e-05	comp26876_c0_seq2;comp32848_c0_seq1;comp46576_c0_seq2;comp62385_c0_seq2;comp73629_c0_seq2;comp73629_c0_seq3;comp73629_c0_seq4;comp73947_c0_seq3;comp77472_c0_seq1;comp77949_c0_seq1;comp78002_c0_seq1;comp82482_c0_seq2;comp82482_c0_seq3;comp86013_c0_seq6;comp86013_c0_seq7;comp86181_c0_seq2;comp86181_c0_seq3;comp86467_c0_seq4;comp86849_c0_seq3;comp87842_c1_seq1;comp87842_c1_seq3;comp88442_c0_seq1;com…
GO:0042060	wound healing	22/6276	103/123440	7.27e-05	comp329644_c0_seq1;comp67878_c0_seq1;comp71867_c0_seq3;comp73947_c0_seq3;comp85031_c0_seq2;comp86211_c0_seq1;comp88285_c0_seq2;comp89143_c0_seq1;comp91213_c0_seq3;comp91213_c0_seq4;comp91262_c0_seq2;comp92807_c0_seq4;comp92807_c0_seq5;comp92807_c0_seq6;comp92807_c0_seq7;comp94059_c0_seq13;comp94059_c0_seq15;comp94059_c0_seq19;comp94059_c0_seq2;comp94207_c3_seq6;comp94291_c3_seq2;comp94599_c0_seq5
GO:0001934	positive regulation of protein phosphorylation	87/6276	891/123440	7.6e-05	comp33308_c0_seq1;comp58798_c0_seq3;comp67201_c0_seq1;comp71750_c0_seq1;comp71998_c0_seq2;comp73947_c0_seq3;comp74918_c0_seq1;comp75543_c0_seq1;comp76605_c0_seq1;comp78002_c0_seq1;comp78293_c0_seq2;comp78293_c0_seq3;comp78908_c0_seq2;comp78944_c0_seq1;comp79595_c0_seq1;comp80634_c0_seq21;comp80876_c0_seq3;comp81313_c0_seq4;comp82170_c0_seq2;comp82362_c1_seq2;comp82425_c0_seq1;comp82438_c0_seq4;co…
GO:0090100	positive regulation of transmembrane receptor protein serine/threonine kinase signaling pathway	21/6276	95/123440	8.21e-05	comp67201_c0_seq1;comp79595_c0_seq1;comp82438_c0_seq4;comp82513_c0_seq1;comp84850_c0_seq1;comp84850_c0_seq2;comp84983_c0_seq1;comp87425_c0_seq2;comp91715_c1_seq2;comp91780_c0_seq1;comp92430_c0_seq2;comp93321_c0_seq2;comp93321_c0_seq3;comp93321_c0_seq7;comp93765_c3_seq6;comp95023_c0_seq4;comp95023_c0_seq5;comp95023_c0_seq6;comp95023_c0_seq7;comp95023_c0_seq9;comp98929_c0_seq1
GO:0051649	establishment of localization in cell	179/6276	2274/123440	8.92e-05	comp34143_c0_seq2;comp36082_c0_seq1;comp53519_c0_seq1;comp57902_c0_seq1;comp58559_c0_seq4;comp59257_c0_seq2;comp61870_c0_seq2;comp63697_c0_seq1;comp67201_c0_seq1;comp67344_c0_seq1;comp69771_c0_seq6;comp69855_c0_seq4;comp70367_c0_seq2;comp70367_c0_seq3;comp70880_c0_seq1;comp71207_c0_seq2;comp71400_c0_seq1;comp71400_c0_seq3;comp71608_c0_seq1;comp71608_c0_seq2;comp72188_c0_seq1;comp72789_c0_seq1;com…
GO:0032496	response to lipopolysaccharide	35/6276	234/123440	9.62e-05	comp33308_c0_seq1;comp67878_c0_seq1;comp69073_c0_seq1;comp73947_c0_seq3;comp78002_c0_seq1;comp79463_c0_seq1;comp82425_c0_seq1;comp82482_c0_seq2;comp82482_c0_seq3;comp83036_c0_seq2;comp83135_c0_seq2;comp84117_c0_seq2;comp84117_c0_seq6;comp85031_c0_seq2;comp86211_c0_seq1;comp86467_c0_seq4;comp86610_c0_seq3;comp88941_c0_seq2;comp88973_c0_seq2;comp88973_c0_seq6;comp89180_c0_seq3;comp89291_c0_seq1;com…
GO:0051338	regulation of transferase activity	102/6276	1108/123440	9.9e-05	comp58798_c0_seq3;comp67201_c0_seq1;comp69248_c0_seq2;comp71383_c0_seq1;comp73503_c0_seq1;comp73947_c0_seq3;comp74554_c2_seq1;comp74918_c0_seq1;comp75034_c0_seq1;comp75543_c0_seq1;comp75939_c0_seq3;comp76605_c0_seq1;comp76939_c0_seq1;comp77538_c0_seq2;comp77949_c0_seq1;comp78161_c0_seq1;comp78235_c0_seq1;comp78235_c0_seq2;comp78293_c0_seq2;comp78293_c0_seq3;comp78525_c1_seq4;comp78908_c0_seq2;com…
GO:0042327	positive regulation of phosphorylation	88/6276	908/123440	0.000102	comp26876_c0_seq2;comp33308_c0_seq1;comp58798_c0_seq3;comp67201_c0_seq1;comp71750_c0_seq1;comp71998_c0_seq2;comp73947_c0_seq3;comp74918_c0_seq1;comp75543_c0_seq1;comp76605_c0_seq1;comp78002_c0_seq1;comp78293_c0_seq2;comp78293_c0_seq3;comp78908_c0_seq2;comp78944_c0_seq1;comp79595_c0_seq1;comp80634_c0_seq21;comp80876_c0_seq3;comp81313_c0_seq4;comp82170_c0_seq2;comp82362_c1_seq2;comp82425_c0_seq1;co…
GO:0019438	aromatic compound biosynthetic process	120/6276	1372/123440	0.000111	comp103160_c0_seq1;comp32725_c0_seq2;comp32726_c0_seq1;comp33133_c0_seq1;comp33133_c0_seq2;comp34965_c0_seq1;comp34965_c0_seq2;comp53944_c0_seq1;comp56883_c0_seq1;comp57065_c0_seq2;comp57065_c0_seq4;comp58559_c0_seq4;comp60655_c0_seq1;comp61062_c0_seq1;comp64425_c0_seq1;comp64425_c0_seq2;comp70328_c0_seq1;comp71528_c0_seq1;comp72794_c0_seq1;comp73341_c0_seq1;comp77167_c0_seq5;comp77911_c0_seq4;co…
GO:0006928	cellular component movement	126/6276	1468/123440	0.000123	comp33308_c0_seq1;comp58798_c0_seq3;comp58979_c0_seq1;comp59257_c0_seq2;comp61870_c0_seq2;comp70367_c0_seq2;comp70367_c0_seq3;comp71207_c0_seq2;comp71400_c0_seq1;comp71400_c0_seq3;comp73109_c0_seq2;comp73947_c0_seq3;comp74554_c2_seq1;comp74918_c0_seq1;comp75473_c0_seq1;comp76606_c0_seq2;comp77558_c0_seq2;comp77608_c0_seq1;comp78293_c0_seq2;comp78293_c0_seq3;comp78944_c0_seq1;comp80634_c0_seq21;co…
GO:0034097	response to cytokine stimulus	52/6276	434/123440	0.000127	comp61191_c0_seq1;comp67614_c0_seq2;comp71750_c0_seq1;comp73542_c1_seq1;comp73947_c0_seq3;comp74152_c0_seq1;comp74152_c0_seq2;comp77949_c0_seq1;comp78002_c0_seq1;comp80319_c0_seq1;comp81078_c0_seq1;comp81078_c0_seq3;comp82208_c0_seq1;comp82425_c0_seq1;comp83135_c0_seq2;comp83249_c0_seq1;comp84117_c0_seq2;comp84117_c0_seq6;comp84750_c0_seq1;comp85031_c0_seq2;comp87913_c0_seq1;comp88008_c0_seq1;com…
GO:0040012	regulation of locomotion	83/6276	848/123440	0.000139	comp33779_c0_seq1;comp498209_c0_seq1;comp51070_c0_seq1;comp57965_c0_seq1;comp58382_c0_seq1;comp62385_c0_seq2;comp71750_c0_seq1;comp72188_c0_seq1;comp73542_c1_seq1;comp73947_c0_seq3;comp74918_c0_seq1;comp78944_c0_seq1;comp79595_c0_seq1;comp80876_c0_seq3;comp81078_c0_seq1;comp81078_c0_seq3;comp82425_c0_seq1;comp82513_c0_seq1;comp83135_c0_seq2;comp83249_c0_seq1;comp83731_c0_seq1;comp83731_c0_seq2;co…
GO:0023056	positive regulation of signaling	105/6276	1161/123440	0.000148	comp26876_c0_seq2;comp33779_c0_seq1;comp34965_c0_seq1;comp34965_c0_seq2;comp52784_c0_seq1;comp53190_c0_seq2;comp60625_c0_seq2;comp67201_c0_seq1;comp67878_c0_seq1;comp71998_c0_seq2;comp73947_c0_seq3;comp74918_c0_seq1;comp76605_c0_seq1;comp76945_c0_seq1;comp76945_c0_seq2;comp77472_c0_seq1;comp78002_c0_seq1;comp78944_c0_seq1;comp79595_c0_seq1;comp80634_c0_seq21;comp80822_c0_seq1;comp81082_c0_seq1;co…
GO:0042110	T cell activation	32/6276	207/123440	0.000178	comp386892_c0_seq1;comp66115_c0_seq2;comp71839_c0_seq4;comp73629_c0_seq2;comp73629_c0_seq4;comp74131_c0_seq2;comp74554_c2_seq1;comp76605_c0_seq1;comp77558_c0_seq2;comp78002_c0_seq1;comp79737_c0_seq2;comp81078_c0_seq1;comp81078_c0_seq3;comp83274_c0_seq9;comp85662_c0_seq1;comp85773_c0_seq5;comp85773_c0_seq6;comp85773_c0_seq7;comp86328_c0_seq1;comp86478_c1_seq4;comp90201_c0_seq1;comp90201_c0_seq2;co…
GO:0034612	response to tumor necrosis factor	19/6276	82/123440	0.00018	comp73542_c1_seq1;comp77949_c0_seq1;comp83135_c0_seq2;comp88111_c0_seq1;comp90345_c0_seq2;comp90345_c0_seq6;comp90345_c0_seq8;comp91265_c6_seq5;comp91715_c1_seq2;comp93359_c0_seq2;comp93860_c2_seq13;comp93860_c2_seq3;comp94100_c0_seq10;comp94100_c0_seq2;comp94100_c0_seq3;comp94100_c0_seq8;comp94100_c0_seq9;comp95051_c5_seq3;comp95051_c5_seq5
GO:0048585	negative regulation of response to stimulus	120/6276	1387/123440	0.000193	comp32780_c0_seq1;comp33779_c0_seq1;comp62385_c0_seq2;comp67878_c0_seq1;comp70688_c0_seq2;comp71750_c0_seq1;comp72188_c0_seq1;comp73503_c0_seq1;comp73947_c0_seq3;comp74860_c0_seq3;comp77538_c0_seq2;comp77949_c0_seq1;comp77973_c0_seq8;comp78002_c0_seq1;comp78293_c0_seq2;comp78293_c0_seq3;comp78944_c0_seq1;comp79356_c0_seq1;comp79595_c0_seq1;comp79734_c0_seq1;comp80229_c0_seq1;comp80229_c0_seq4;com…
GO:0043408	regulation of MAPK cascade	74/6276	732/123440	0.000216	comp33779_c0_seq1;comp67878_c0_seq1;comp72188_c0_seq1;comp73503_c0_seq1;comp73947_c0_seq3;comp74918_c0_seq1;comp75034_c0_seq1;comp75543_c0_seq1;comp77472_c0_seq1;comp77538_c0_seq2;comp77949_c0_seq1;comp78293_c0_seq2;comp78293_c0_seq3;comp78944_c0_seq1;comp79595_c0_seq1;comp80634_c0_seq21;comp80876_c0_seq3;comp82425_c0_seq1;comp82513_c0_seq1;comp83249_c0_seq1;comp83660_c0_seq2;comp83997_c0_seq2;co…
GO:0030866	cortical actin cytoskeleton organization	26/6276	147/123440	0.000222	comp78284_c0_seq1;comp78284_c0_seq5;comp87656_c1_seq1;comp87656_c1_seq6;comp88452_c0_seq19;comp89157_c1_seq1;comp89157_c1_seq10;comp89157_c1_seq14;comp89157_c1_seq15;comp89157_c1_seq20;comp89157_c1_seq23;comp89157_c1_seq25;comp89157_c1_seq27;comp89157_c1_seq28;comp89157_c1_seq29;comp89157_c1_seq30;comp89157_c1_seq33;comp89157_c1_seq40;comp89157_c1_seq44;comp89157_c1_seq45;comp89157_c1_seq46;comp8…
GO:0045927	positive regulation of growth	36/6276	253/123440	0.000225	comp34965_c0_seq1;comp34965_c0_seq2;comp386892_c0_seq1;comp42370_c0_seq1;comp59257_c0_seq2;comp70367_c0_seq2;comp70367_c0_seq3;comp73542_c1_seq1;comp80876_c0_seq3;comp81078_c0_seq1;comp81078_c0_seq3;comp83135_c0_seq2;comp83274_c0_seq9;comp86235_c0_seq1;comp86254_c0_seq1;comp86254_c0_seq12;comp86254_c0_seq2;comp86254_c0_seq6;comp86254_c0_seq8;comp87602_c0_seq1;comp87602_c0_seq13;comp87602_c0_seq2;…
GO:0046649	lymphocyte activation	45/6276	354/123440	0.000231	comp386892_c0_seq1;comp66115_c0_seq2;comp66699_c0_seq2;comp71839_c0_seq4;comp73629_c0_seq2;comp73629_c0_seq4;comp74131_c0_seq2;comp74554_c2_seq1;comp76605_c0_seq1;comp77558_c0_seq2;comp78002_c0_seq1;comp79737_c0_seq2;comp81078_c0_seq1;comp81078_c0_seq3;comp83274_c0_seq9;comp84086_c0_seq2;comp84086_c0_seq3;comp84099_c0_seq1;comp85662_c0_seq1;comp85773_c0_seq5;comp85773_c0_seq6;comp85773_c0_seq7;co…
GO:0016570	histone modification	67/6276	638/123440	0.000262	comp108322_c0_seq1;comp30066_c0_seq2;comp66699_c0_seq2;comp67207_c0_seq2;comp71464_c0_seq4;comp77538_c0_seq2;comp79358_c0_seq4;comp80443_c0_seq2;comp80607_c1_seq1;comp81078_c0_seq1;comp81078_c0_seq3;comp82775_c0_seq1;comp83021_c0_seq1;comp83469_c0_seq1;comp84352_c0_seq2;comp86425_c0_seq2;comp86425_c0_seq6;comp86654_c0_seq5;comp86909_c0_seq1;comp87526_c0_seq2;comp87526_c0_seq3;comp87952_c0_seq4;co…
GO:0009968	negative regulation of signal transduction	103/6276	1147/123440	0.000275	comp32780_c0_seq1;comp33779_c0_seq1;comp67878_c0_seq1;comp70688_c0_seq2;comp72188_c0_seq1;comp73503_c0_seq1;comp73947_c0_seq3;comp74860_c0_seq3;comp77538_c0_seq2;comp77949_c0_seq1;comp77973_c0_seq8;comp78293_c0_seq2;comp78293_c0_seq3;comp78944_c0_seq1;comp79356_c0_seq1;comp79595_c0_seq1;comp79734_c0_seq1;comp80229_c0_seq1;comp80229_c0_seq4;comp80596_c0_seq9;comp81078_c0_seq1;comp81078_c0_seq3;com…
GO:0043405	regulation of MAP kinase activity	47/6276	385/123440	0.000289	comp73503_c0_seq1;comp73947_c0_seq3;comp75034_c0_seq1;comp75543_c0_seq1;comp77538_c0_seq2;comp77949_c0_seq1;comp78293_c0_seq2;comp78293_c0_seq3;comp80634_c0_seq21;comp80876_c0_seq3;comp82425_c0_seq1;comp83249_c0_seq1;comp83660_c0_seq2;comp83997_c0_seq3;comp85533_c0_seq2;comp85533_c0_seq3;comp87557_c0_seq1;comp87557_c0_seq4;comp88008_c0_seq1;comp88111_c0_seq1;comp88626_c0_seq1;comp88958_c0_seq2;co…
GO:0033993	response to lipid	73/6276	724/123440	0.000297	comp26106_c0_seq1;comp26106_c0_seq2;comp32995_c0_seq1;comp32995_c0_seq2;comp33308_c0_seq1;comp52453_c1_seq2;comp60298_c0_seq2;comp61191_c0_seq1;comp67878_c0_seq1;comp69073_c0_seq1;comp69248_c0_seq2;comp70328_c0_seq1;comp71750_c0_seq1;comp73517_c0_seq1;comp73947_c0_seq3;comp78002_c0_seq1;comp78823_c0_seq1;comp79463_c0_seq1;comp82425_c0_seq1;comp82482_c0_seq2;comp82482_c0_seq3;comp83036_c0_seq2;com…
GO:0050778	positive regulation of immune response	45/6276	359/123440	0.000298	comp26876_c0_seq2;comp33806_c0_seq1;comp73629_c0_seq2;comp73629_c0_seq3;comp73629_c0_seq4;comp74554_c2_seq1;comp76605_c0_seq1;comp77472_c0_seq1;comp77558_c0_seq2;comp78002_c0_seq1;comp79356_c0_seq1;comp79423_c0_seq1;comp79737_c0_seq2;comp80863_c0_seq2;comp82482_c0_seq2;comp82482_c0_seq3;comp84612_c0_seq1;comp86467_c0_seq4;comp87212_c0_seq3;comp87788_c0_seq3;comp87842_c1_seq1;comp87842_c1_seq3;com…
GO:1901137	carbohydrate derivative biosynthetic process	61/6276	562/123440	0.000299	comp33133_c0_seq1;comp33133_c0_seq2;comp56883_c0_seq1;comp61364_c0_seq2;comp69413_c0_seq2;comp72794_c0_seq1;comp73341_c0_seq1;comp73542_c1_seq1;comp74918_c0_seq1;comp77167_c0_seq5;comp78284_c0_seq2;comp78284_c0_seq3;comp78679_c0_seq3;comp78679_c0_seq4;comp79065_c0_seq1;comp81734_c0_seq4;comp81734_c0_seq5;comp86127_c0_seq2;comp86502_c0_seq1;comp86502_c0_seq3;comp87043_c0_seq1;comp87940_c0_seq3;com…
GO:0032787	monocarboxylic acid metabolic process	60/6276	549/123440	0.000344	comp150641_c0_seq1;comp32556_c0_seq1;comp32872_c0_seq1;comp32944_c0_seq1;comp480359_c0_seq1;comp49377_c0_seq1;comp52940_c0_seq1;comp61870_c0_seq2;comp69073_c0_seq1;comp69842_c0_seq1;comp70367_c0_seq2;comp70367_c0_seq3;comp71400_c0_seq1;comp71400_c0_seq3;comp72794_c0_seq1;comp74071_c0_seq2;comp74071_c0_seq3;comp76153_c0_seq1;comp79065_c0_seq1;comp81082_c0_seq1;comp81510_c0_seq1;comp81969_c0_seq1;c…
GO:0044087	regulation of cellular component biogenesis	70/6276	686/123440	0.000345	comp34242_c0_seq1;comp377744_c0_seq1;comp455174_c0_seq1;comp52453_c1_seq2;comp59257_c0_seq2;comp70367_c0_seq2;comp70367_c0_seq3;comp71207_c0_seq2;comp73542_c1_seq1;comp73947_c0_seq3;comp75941_c0_seq2;comp77916_c0_seq1;comp78284_c0_seq1;comp78284_c0_seq5;comp78293_c0_seq2;comp78293_c0_seq3;comp78944_c0_seq1;comp82425_c0_seq1;comp82482_c0_seq2;comp82482_c0_seq3;comp82513_c0_seq1;comp83274_c0_seq9;c…
GO:0030449	regulation of complement activation	8/6276	13/123440	0.00036	comp92123_c0_seq10;comp92123_c0_seq15;comp92123_c0_seq16;comp92123_c0_seq19;comp92123_c0_seq4;comp92123_c0_seq6;comp94469_c0_seq5;comp94469_c0_seq6
GO:2000257	regulation of protein activation cascade	8/6276	13/123440	0.00036	comp92123_c0_seq10;comp92123_c0_seq15;comp92123_c0_seq16;comp92123_c0_seq19;comp92123_c0_seq4;comp92123_c0_seq6;comp94469_c0_seq5;comp94469_c0_seq6
GO:0071345	cellular response to cytokine stimulus	42/6276	328/123440	0.000373	comp67614_c0_seq2;comp71750_c0_seq1;comp73542_c1_seq1;comp73947_c0_seq3;comp74152_c0_seq1;comp74152_c0_seq2;comp77949_c0_seq1;comp78002_c0_seq1;comp80319_c0_seq1;comp81078_c0_seq1;comp81078_c0_seq3;comp83249_c0_seq1;comp84117_c0_seq2;comp84117_c0_seq6;comp85031_c0_seq2;comp88008_c0_seq1;comp88111_c0_seq1;comp88879_c0_seq9;comp89084_c0_seq2;comp90345_c0_seq2;comp90345_c0_seq6;comp90345_c0_seq8;com…
GO:0030865	cortical cytoskeleton organization	26/6276	151/123440	0.000392	comp78284_c0_seq1;comp78284_c0_seq5;comp87656_c1_seq1;comp87656_c1_seq6;comp88452_c0_seq19;comp89157_c1_seq1;comp89157_c1_seq10;comp89157_c1_seq14;comp89157_c1_seq15;comp89157_c1_seq20;comp89157_c1_seq23;comp89157_c1_seq25;comp89157_c1_seq27;comp89157_c1_seq28;comp89157_c1_seq29;comp89157_c1_seq30;comp89157_c1_seq33;comp89157_c1_seq40;comp89157_c1_seq44;comp89157_c1_seq45;comp89157_c1_seq46;comp8…
GO:0016054	organic acid catabolic process	40/6276	305/123440	0.000398	comp103160_c0_seq1;comp107386_c0_seq1;comp32726_c0_seq1;comp32944_c0_seq1;comp69073_c0_seq1;comp70367_c0_seq2;comp70367_c0_seq3;comp71400_c0_seq1;comp71400_c0_seq3;comp73331_c0_seq1;comp79442_c0_seq1;comp81082_c0_seq1;comp82775_c0_seq1;comp82803_c0_seq1;comp84600_c0_seq1;comp85897_c0_seq4;comp86163_c0_seq2;comp86555_c0_seq3;comp86909_c0_seq1;comp87071_c0_seq2;comp87071_c0_seq3;comp87952_c0_seq4;c…
GO:0046395	carboxylic acid catabolic process	40/6276	305/123440	0.000398	comp103160_c0_seq1;comp107386_c0_seq1;comp32726_c0_seq1;comp32944_c0_seq1;comp69073_c0_seq1;comp70367_c0_seq2;comp70367_c0_seq3;comp71400_c0_seq1;comp71400_c0_seq3;comp73331_c0_seq1;comp79442_c0_seq1;comp81082_c0_seq1;comp82775_c0_seq1;comp82803_c0_seq1;comp84600_c0_seq1;comp85897_c0_seq4;comp86163_c0_seq2;comp86555_c0_seq3;comp86909_c0_seq1;comp87071_c0_seq2;comp87071_c0_seq3;comp87952_c0_seq4;c…
GO:0071902	positive regulation of protein serine/threonine kinase activity	46/6276	377/123440	0.000409	comp73947_c0_seq3;comp75543_c0_seq1;comp76605_c0_seq1;comp80634_c0_seq21;comp80876_c0_seq3;comp82425_c0_seq1;comp83249_c0_seq1;comp83660_c0_seq2;comp83997_c0_seq3;comp84662_c1_seq3;comp85533_c0_seq2;comp85533_c0_seq3;comp85631_c0_seq1;comp85631_c0_seq3;comp86235_c0_seq1;comp87557_c0_seq1;comp87557_c0_seq4;comp88008_c0_seq1;comp88111_c0_seq1;comp88958_c0_seq2;comp90399_c1_seq2;comp90815_c0_seq2;co…
GO:0045595	regulation of cell differentiation	153/6276	1914/123440	0.000443	comp106964_c0_seq1;comp108322_c0_seq1;comp33308_c0_seq1;comp33779_c0_seq1;comp348949_c0_seq1;comp34965_c0_seq1;comp34965_c0_seq2;comp42370_c0_seq1;comp455174_c0_seq1;comp52453_c1_seq2;comp59257_c0_seq2;comp66699_c0_seq2;comp67201_c0_seq1;comp67878_c0_seq1;comp72316_c0_seq1;comp72905_c0_seq2;comp73503_c0_seq1;comp73947_c0_seq3;comp74554_c2_seq1;comp75258_c0_seq2;comp75541_c0_seq3;comp75541_c0_seq5…
GO:0030511	positive regulation of transforming growth factor beta receptor signaling pathway	12/6276	34/123440	0.000448	comp84850_c0_seq1;comp84850_c0_seq2;comp91715_c1_seq2;comp92430_c0_seq2;comp93321_c0_seq2;comp93321_c0_seq3;comp93321_c0_seq7;comp95023_c0_seq4;comp95023_c0_seq5;comp95023_c0_seq6;comp95023_c0_seq7;comp95023_c0_seq9
GO:0050900	leukocyte migration	30/6276	194/123440	0.000478	comp33308_c0_seq1;comp58979_c0_seq1;comp74918_c0_seq1;comp77558_c0_seq2;comp83036_c0_seq2;comp83997_c0_seq3;comp84731_c0_seq1;comp87126_c0_seq2;comp88008_c0_seq1;comp88879_c0_seq9;comp89918_c0_seq5;comp90809_c0_seq15;comp90809_c0_seq3;comp91213_c0_seq3;comp91213_c0_seq4;comp91262_c0_seq3;comp91262_c0_seq4;comp91920_c0_seq1;comp91920_c0_seq10;comp91920_c0_seq13;comp91920_c0_seq15;comp91920_c0_seq8…
GO:0016569	covalent chromatin modification	67/6276	652/123440	0.000633	comp108322_c0_seq1;comp30066_c0_seq2;comp66699_c0_seq2;comp67207_c0_seq2;comp71464_c0_seq4;comp77538_c0_seq2;comp79358_c0_seq4;comp80443_c0_seq2;comp80607_c1_seq1;comp81078_c0_seq1;comp81078_c0_seq3;comp82775_c0_seq1;comp83021_c0_seq1;comp83469_c0_seq1;comp84352_c0_seq2;comp86425_c0_seq2;comp86425_c0_seq6;comp86654_c0_seq5;comp86909_c0_seq1;comp87526_c0_seq2;comp87526_c0_seq3;comp87952_c0_seq4;co…
GO:0034622	cellular macromolecular complex assembly	72/6276	719/123440	0.000649	comp103186_c0_seq1;comp106983_c0_seq1;comp57902_c0_seq1;comp58559_c0_seq4;comp58640_c0_seq2;comp58640_c1_seq1;comp61274_c0_seq1;comp70367_c0_seq2;comp70367_c0_seq3;comp71464_c0_seq4;comp71750_c0_seq1;comp73179_c0_seq2;comp74918_c0_seq1;comp75473_c0_seq1;comp76358_c0_seq1;comp76504_c0_seq1;comp76504_c0_seq2;comp77608_c0_seq1;comp77714_c0_seq1;comp78803_c0_seq2;comp78924_c0_seq2;comp79258_c0_seq22;…
GO:0045321	leukocyte activation	51/6276	442/123440	0.00069	comp386892_c0_seq1;comp66115_c0_seq2;comp66699_c0_seq2;comp71750_c0_seq1;comp71839_c0_seq4;comp73629_c0_seq2;comp73629_c0_seq4;comp74131_c0_seq2;comp74554_c2_seq1;comp76605_c0_seq1;comp77558_c0_seq2;comp78002_c0_seq1;comp79737_c0_seq2;comp81078_c0_seq1;comp81078_c0_seq3;comp83274_c0_seq9;comp84086_c0_seq2;comp84086_c0_seq3;comp84099_c0_seq1;comp85662_c0_seq1;comp85773_c0_seq5;comp85773_c0_seq6;co…
GO:0030203	glycosaminoglycan metabolic process	27/6276	166/123440	0.000743	comp58417_c0_seq1;comp61364_c0_seq2;comp69444_c0_seq1;comp73542_c1_seq1;comp74918_c0_seq1;comp75271_c0_seq3;comp79065_c0_seq1;comp83556_c0_seq2;comp84613_c0_seq1;comp89108_c0_seq12;comp89108_c0_seq17;comp89108_c0_seq8;comp91016_c0_seq2;comp91016_c0_seq7;comp91016_c0_seq8;comp91016_c0_seq9;comp91780_c0_seq1;comp92028_c1_seq5;comp93051_c0_seq1;comp93386_c0_seq3;comp93386_c0_seq4;comp93386_c0_seq8;c…
GO:0055114	oxidation-reduction process	109/6276	1262/123440	0.00083	comp107386_c0_seq1;comp32602_c0_seq1;comp32944_c0_seq1;comp56224_c0_seq1;comp56224_c0_seq2;comp57947_c0_seq2;comp58301_c0_seq1;comp58452_c0_seq1;comp59239_c0_seq1;comp59291_c0_seq1;comp61191_c0_seq1;comp69114_c0_seq3;comp69248_c0_seq2;comp69626_c0_seq2;comp70328_c0_seq1;comp70367_c0_seq2;comp70367_c0_seq3;comp71400_c0_seq1;comp71400_c0_seq3;comp71640_c0_seq1;comp71640_c0_seq2;comp72316_c0_seq1;co…
GO:0010035	response to inorganic substance	60/6276	562/123440	0.000901	comp67878_c0_seq1;comp70291_c0_seq3;comp70328_c0_seq1;comp73542_c1_seq1;comp73947_c0_seq3;comp78293_c0_seq2;comp78293_c0_seq3;comp81078_c0_seq1;comp82170_c0_seq2;comp82425_c0_seq1;comp82482_c0_seq2;comp82482_c0_seq3;comp83690_c0_seq1;comp85167_c0_seq1;comp85167_c0_seq2;comp85533_c0_seq2;comp85533_c0_seq3;comp87212_c0_seq3;comp89918_c0_seq5;comp90493_c0_seq7;comp90571_c0_seq1;comp90571_c0_seq10;co…
GO:0033036	macromolecule localization	71/6276	716/123440	0.00101	comp26215_c0_seq1;comp30066_c0_seq2;comp36082_c0_seq1;comp455174_c0_seq1;comp54759_c0_seq1;comp54759_c0_seq2;comp61113_c0_seq2;comp61870_c0_seq2;comp68112_c0_seq1;comp70041_c0_seq2;comp73947_c0_seq3;comp74918_c0_seq1;comp78293_c0_seq2;comp78293_c0_seq3;comp78944_c0_seq1;comp81674_c1_seq1;comp81835_c0_seq3;comp81835_c0_seq4;comp84050_c0_seq2;comp84702_c0_seq1;comp85371_c0_seq4;comp85960_c1_seq3;co…
GO:0023057	negative regulation of signaling	104/6276	1192/123440	0.00104	comp32780_c0_seq1;comp33779_c0_seq1;comp67878_c0_seq1;comp70688_c0_seq2;comp72188_c0_seq1;comp73503_c0_seq1;comp73947_c0_seq3;comp74860_c0_seq3;comp77538_c0_seq2;comp77949_c0_seq1;comp77973_c0_seq8;comp78293_c0_seq2;comp78293_c0_seq3;comp78944_c0_seq1;comp79356_c0_seq1;comp79595_c0_seq1;comp79734_c0_seq1;comp80229_c0_seq1;comp80229_c0_seq4;comp80596_c0_seq9;comp81078_c0_seq1;comp81078_c0_seq3;com…
GO:0051270	regulation of cellular component movement	81/6276	859/123440	0.00104	comp33779_c0_seq1;comp498209_c0_seq1;comp51070_c0_seq1;comp57965_c0_seq1;comp58382_c0_seq1;comp62385_c0_seq2;comp71750_c0_seq1;comp72188_c0_seq1;comp73542_c1_seq1;comp73947_c0_seq3;comp74918_c0_seq1;comp78944_c0_seq1;comp79595_c0_seq1;comp80876_c0_seq3;comp81078_c0_seq1;comp81078_c0_seq3;comp82425_c0_seq1;comp82513_c0_seq1;comp83135_c0_seq2;comp83249_c0_seq1;comp83731_c0_seq1;comp83731_c0_seq2;co…
GO:0042592	homeostatic process	121/6276	1447/123440	0.00106	comp27673_c0_seq1;comp32872_c0_seq1;comp32995_c0_seq1;comp32995_c0_seq2;comp33308_c0_seq1;comp52784_c0_seq1;comp56362_c0_seq2;comp58554_c0_seq1;comp58979_c0_seq1;comp62385_c0_seq2;comp62509_c0_seq1;comp67878_c0_seq1;comp71383_c0_seq1;comp71400_c0_seq1;comp71400_c0_seq3;comp72410_c0_seq1;comp72684_c0_seq2;comp77558_c0_seq2;comp78924_c0_seq2;comp80292_c0_seq1;comp80292_c0_seq3;comp80470_c0_seq2;com…
GO:0034654	nucleobase-containing compound biosynthetic process	108/6276	1253/123440	0.00106	comp33133_c0_seq1;comp33133_c0_seq2;comp34965_c0_seq1;comp34965_c0_seq2;comp53944_c0_seq1;comp56883_c0_seq1;comp57065_c0_seq2;comp57065_c0_seq4;comp58559_c0_seq4;comp60655_c0_seq1;comp61062_c0_seq1;comp64425_c0_seq1;comp64425_c0_seq2;comp71528_c0_seq1;comp72794_c0_seq1;comp73341_c0_seq1;comp77167_c0_seq5;comp77911_c0_seq4;comp78525_c1_seq4;comp78598_c0_seq3;comp78679_c0_seq3;comp78679_c0_seq4;com…
GO:0006974	response to DNA damage stimulus	78/6276	814/123440	0.00107	comp27018_c0_seq1;comp34965_c0_seq1;comp34965_c0_seq2;comp53982_c0_seq4;comp53991_c0_seq2;comp57506_c0_seq1;comp64546_c0_seq1;comp72410_c0_seq1;comp76490_c0_seq1;comp76490_c0_seq3;comp79358_c0_seq4;comp81303_c0_seq1;comp81303_c0_seq2;comp81691_c0_seq1;comp82512_c0_seq1;comp83077_c0_seq1;comp83077_c0_seq6;comp84266_c0_seq2;comp84352_c0_seq2;comp85299_c0_seq3;comp85662_c0_seq1;comp85967_c0_seq1;com…
GO:0016192	vesicle-mediated transport	98/6276	1105/123440	0.00108	comp53519_c0_seq1;comp56362_c0_seq2;comp58979_c0_seq1;comp63697_c0_seq1;comp68112_c0_seq1;comp69771_c0_seq6;comp69855_c0_seq4;comp71608_c0_seq1;comp71608_c0_seq2;comp73503_c0_seq1;comp73517_c0_seq1;comp75238_c0_seq3;comp77536_c1_seq2;comp77556_c1_seq2;comp77558_c0_seq2;comp78790_c0_seq2;comp78944_c0_seq1;comp79609_c0_seq3;comp80607_c1_seq1;comp81742_c0_seq1;comp81742_c0_seq6;comp81742_c0_seq7;com…
GO:0071356	cellular response to tumor necrosis factor	16/6276	66/123440	0.00116	comp73542_c1_seq1;comp77949_c0_seq1;comp88111_c0_seq1;comp90345_c0_seq2;comp90345_c0_seq6;comp90345_c0_seq8;comp91265_c6_seq5;comp91715_c1_seq2;comp93359_c0_seq2;comp93860_c2_seq13;comp93860_c2_seq3;comp94100_c0_seq10;comp94100_c0_seq2;comp94100_c0_seq3;comp94100_c0_seq8;comp94100_c0_seq9
GO:0046907	intracellular transport	135/6276	1664/123440	0.00117	comp34143_c0_seq2;comp53519_c0_seq1;comp57902_c0_seq1;comp58559_c0_seq4;comp59257_c0_seq2;comp63697_c0_seq1;comp67344_c0_seq1;comp69855_c0_seq4;comp70367_c0_seq2;comp70367_c0_seq3;comp70880_c0_seq1;comp71207_c0_seq2;comp71400_c0_seq1;comp71400_c0_seq3;comp71608_c0_seq1;comp71608_c0_seq2;comp72188_c0_seq1;comp72789_c0_seq1;comp75258_c0_seq2;comp76605_c0_seq1;comp76668_c0_seq2;comp77536_c1_seq2;com…
GO:0002761	regulation of myeloid leukocyte differentiation	20/6276	101/123440	0.00127	comp72316_c0_seq1;comp81078_c0_seq1;comp81078_c0_seq3;comp85662_c0_seq1;comp85892_c0_seq1;comp86254_c0_seq1;comp86254_c0_seq12;comp86254_c0_seq2;comp86254_c0_seq6;comp86254_c0_seq8;comp88798_c0_seq1;comp92807_c0_seq4;comp92807_c0_seq5;comp92807_c0_seq6;comp92807_c0_seq7;comp93112_c1_seq1;comp93112_c1_seq2;comp93112_c1_seq3;comp93112_c1_seq5;comp94334_c1_seq6
GO:0045859	regulation of protein kinase activity	93/6276	1035/123440	0.0013	comp58798_c0_seq3;comp67201_c0_seq1;comp71383_c0_seq1;comp73503_c0_seq1;comp73947_c0_seq3;comp74554_c2_seq1;comp74918_c0_seq1;comp75034_c0_seq1;comp75543_c0_seq1;comp75939_c0_seq3;comp76605_c0_seq1;comp76939_c0_seq1;comp77538_c0_seq2;comp77949_c0_seq1;comp78235_c0_seq1;comp78235_c0_seq2;comp78293_c0_seq2;comp78293_c0_seq3;comp78908_c0_seq2;comp78944_c0_seq1;comp80634_c0_seq21;comp80876_c0_seq3;co…
GO:0008104	protein localization	67/6276	667/123440	0.0015	comp26215_c0_seq1;comp30066_c0_seq2;comp36082_c0_seq1;comp455174_c0_seq1;comp54759_c0_seq1;comp54759_c0_seq2;comp61113_c0_seq2;comp61870_c0_seq2;comp70041_c0_seq2;comp73947_c0_seq3;comp74918_c0_seq1;comp78293_c0_seq2;comp78293_c0_seq3;comp78944_c0_seq1;comp81674_c1_seq1;comp81835_c0_seq3;comp81835_c0_seq4;comp84050_c0_seq2;comp84702_c0_seq1;comp85371_c0_seq4;comp85960_c1_seq3;comp85960_c1_seq5;co…
GO:0010942	positive regulation of cell death	72/6276	736/123440	0.00151	comp30129_c0_seq1;comp33779_c0_seq1;comp455174_c0_seq1;comp52784_c0_seq1;comp52784_c0_seq2;comp55044_c0_seq1;comp60298_c0_seq2;comp60625_c0_seq2;comp61266_c0_seq2;comp66699_c0_seq2;comp69114_c0_seq3;comp73162_c0_seq1;comp73947_c0_seq3;comp75258_c0_seq2;comp75939_c0_seq3;comp78293_c0_seq2;comp78823_c0_seq1;comp78944_c0_seq1;comp79595_c0_seq1;comp80756_c0_seq2;comp81078_c0_seq1;comp81078_c0_seq3;co…
GO:0097190	apoptotic signaling pathway	31/6276	216/123440	0.00163	comp52784_c0_seq1;comp58554_c0_seq1;comp78924_c0_seq2;comp81918_c0_seq1;comp81918_c0_seq3;comp81918_c0_seq4;comp82870_c2_seq2;comp85967_c0_seq1;comp87586_c0_seq3;comp88783_c0_seq1;comp89797_c0_seq3;comp89797_c0_seq4;comp90376_c1_seq3;comp91238_c3_seq3;comp91385_c0_seq10;comp91385_c0_seq11;comp91385_c0_seq3;comp91385_c0_seq4;comp91385_c0_seq8;comp91385_c0_seq9;comp91446_c0_seq12;comp91446_c0_seq15…
GO:0002521	leukocyte differentiation	42/6276	345/123440	0.00165	comp386892_c0_seq1;comp66115_c0_seq2;comp66699_c0_seq2;comp71839_c0_seq4;comp74131_c0_seq2;comp76605_c0_seq1;comp77558_c0_seq2;comp81078_c0_seq1;comp81078_c0_seq3;comp82482_c0_seq2;comp82482_c0_seq3;comp83274_c0_seq9;comp83997_c0_seq2;comp83997_c0_seq3;comp83997_c0_seq4;comp84086_c0_seq2;comp84086_c0_seq3;comp85662_c0_seq1;comp85773_c0_seq5;comp85773_c0_seq6;comp85773_c0_seq7;comp86254_c0_seq1;co…
GO:0010648	negative regulation of cell communication	104/6276	1205/123440	0.00176	comp32780_c0_seq1;comp33779_c0_seq1;comp67878_c0_seq1;comp70688_c0_seq2;comp72188_c0_seq1;comp73503_c0_seq1;comp73947_c0_seq3;comp74860_c0_seq3;comp77538_c0_seq2;comp77949_c0_seq1;comp77973_c0_seq8;comp78293_c0_seq2;comp78293_c0_seq3;comp78944_c0_seq1;comp79356_c0_seq1;comp79595_c0_seq1;comp79734_c0_seq1;comp80229_c0_seq1;comp80229_c0_seq4;comp80596_c0_seq9;comp81078_c0_seq1;comp81078_c0_seq3;com…
GO:1900117	regulation of execution phase of apoptosis	31/6276	217/123440	0.00181	comp52784_c0_seq1;comp58554_c0_seq1;comp78924_c0_seq2;comp81918_c0_seq1;comp81918_c0_seq3;comp81918_c0_seq4;comp82870_c2_seq2;comp85967_c0_seq1;comp87586_c0_seq3;comp88783_c0_seq1;comp89797_c0_seq3;comp89797_c0_seq4;comp90376_c1_seq3;comp91238_c3_seq3;comp91385_c0_seq10;comp91385_c0_seq11;comp91385_c0_seq3;comp91385_c0_seq4;comp91385_c0_seq8;comp91385_c0_seq9;comp91446_c0_seq12;comp91446_c0_seq15…
GO:0051240	positive regulation of multicellular organismal process	69/6276	699/123440	0.00185	comp26876_c0_seq2;comp33308_c0_seq1;comp58382_c0_seq1;comp67201_c0_seq1;comp70367_c0_seq2;comp70367_c0_seq3;comp71750_c0_seq1;comp73947_c0_seq3;comp76605_c0_seq1;comp77472_c0_seq1;comp77916_c0_seq1;comp78002_c0_seq1;comp78803_c0_seq2;comp78944_c0_seq1;comp79356_c0_seq1;comp79463_c0_seq1;comp79595_c0_seq1;comp82482_c0_seq2;comp82482_c0_seq3;comp84983_c0_seq1;comp85031_c0_seq2;comp85407_c0_seq1;com…
GO:0006685	sphingomyelin catabolic process	7/6276	11/123440	0.00191	comp56471_c0_seq1;comp91265_c6_seq5;comp91937_c0_seq2;comp94764_c0_seq1;comp94764_c0_seq3;comp94764_c0_seq8;comp94764_c0_seq9
GO:0043068	positive regulation of programmed cell death	71/6276	724/123440	0.00191	comp30129_c0_seq1;comp33779_c0_seq1;comp455174_c0_seq1;comp52784_c0_seq1;comp52784_c0_seq2;comp55044_c0_seq1;comp60298_c0_seq2;comp61266_c0_seq2;comp66699_c0_seq2;comp69114_c0_seq3;comp73162_c0_seq1;comp73947_c0_seq3;comp75258_c0_seq2;comp75939_c0_seq3;comp78293_c0_seq2;comp78823_c0_seq1;comp78944_c0_seq1;comp79595_c0_seq1;comp80756_c0_seq2;comp81078_c0_seq1;comp81078_c0_seq3;comp81082_c0_seq1;co…
GO:0033157	regulation of intracellular protein transport	44/6276	367/123440	0.002	comp33671_c0_seq1;comp52453_c1_seq2;comp78293_c0_seq2;comp78293_c0_seq3;comp80292_c0_seq1;comp80292_c0_seq3;comp82170_c0_seq2;comp82438_c0_seq4;comp84183_c0_seq1;comp84702_c0_seq1;comp86733_c0_seq16;comp86733_c0_seq4;comp86733_c0_seq5;comp86733_c0_seq6;comp86733_c0_seq9;comp87480_c0_seq29;comp87480_c0_seq39;comp87480_c0_seq40;comp87815_c0_seq16;comp87815_c0_seq2;comp87815_c0_seq37;comp87815_c0_se…
GO:0006954	inflammatory response	24/6276	143/123440	0.00206	comp32993_c0_seq1;comp67878_c0_seq1;comp71750_c0_seq1;comp73542_c1_seq1;comp73561_c0_seq1;comp77558_c0_seq2;comp79356_c0_seq1;comp79463_c0_seq1;comp79595_c0_seq1;comp84613_c0_seq1;comp84849_c0_seq3;comp84983_c0_seq1;comp88973_c0_seq6;comp89132_c0_seq8;comp91262_c0_seq3;comp91262_c0_seq4;comp91632_c0_seq1;comp91632_c0_seq5;comp91632_c0_seq6;comp92430_c0_seq2;comp93214_c0_seq8;comp94905_c0_seq1;com…
GO:0045184	establishment of protein localization	134/6276	1663/123440	0.00212	comp33569_c0_seq2;comp53519_c0_seq1;comp56362_c0_seq2;comp57902_c0_seq1;comp59175_c0_seq2;comp61870_c0_seq1;comp63697_c0_seq1;comp69771_c0_seq6;comp70149_c0_seq1;comp70367_c0_seq2;comp70367_c0_seq3;comp70880_c0_seq1;comp71207_c0_seq2;comp71400_c0_seq1;comp71400_c0_seq3;comp71608_c0_seq1;comp71608_c0_seq2;comp72188_c0_seq1;comp72789_c0_seq1;comp73043_c1_seq2;comp75238_c0_seq3;comp75258_c0_seq2;com…
GO:0008219	cell death	63/6276	617/123440	0.00217	comp30129_c0_seq1;comp52784_c0_seq1;comp58817_c0_seq1;comp58971_c0_seq4;comp72570_c0_seq1;comp73629_c0_seq2;comp73629_c0_seq4;comp76939_c0_seq1;comp77428_c0_seq4;comp77754_c0_seq3;comp78924_c0_seq2;comp80308_c0_seq1;comp80308_c0_seq2;comp81078_c0_seq1;comp81078_c0_seq3;comp81691_c0_seq1;comp82513_c0_seq1;comp83784_c0_seq1;comp85258_c1_seq1;comp86310_c0_seq6;comp86402_c1_seq6;comp88381_c0_seq1;com…
GO:0006461	protein complex assembly	93/6276	1046/123440	0.00221	comp103186_c0_seq1;comp106983_c0_seq1;comp150641_c0_seq1;comp26876_c0_seq2;comp32995_c0_seq1;comp32995_c0_seq2;comp37544_c0_seq1;comp52940_c0_seq1;comp54759_c0_seq1;comp54759_c0_seq2;comp56762_c0_seq2;comp57065_c0_seq2;comp57065_c0_seq4;comp57902_c0_seq1;comp58640_c0_seq2;comp58640_c1_seq1;comp61274_c0_seq1;comp62509_c0_seq1;comp70367_c0_seq2;comp70367_c0_seq3;comp71750_c0_seq1;comp73109_c0_seq2;…
GO:0032989	cellular component morphogenesis	73/6276	758/123440	0.00231	comp73629_c0_seq2;comp73629_c0_seq3;comp73629_c0_seq4;comp73947_c0_seq3;comp74554_c2_seq1;comp75075_c0_seq1;comp77973_c0_seq8;comp78293_c0_seq2;comp78293_c0_seq3;comp78908_c0_seq2;comp79065_c0_seq1;comp79595_c0_seq1;comp81078_c0_seq1;comp81078_c0_seq3;comp81835_c0_seq3;comp81835_c0_seq4;comp82170_c0_seq2;comp82635_c0_seq1;comp82635_c0_seq11;comp82635_c0_seq9;comp83021_c0_seq1;comp84702_c0_seq1;co…
GO:0022604	regulation of cell morphogenesis	76/6276	805/123440	0.00239	comp42370_c0_seq1;comp52322_c0_seq1;comp59257_c0_seq2;comp73895_c0_seq2;comp73895_c0_seq3;comp73947_c0_seq3;comp74554_c2_seq1;comp77916_c0_seq1;comp78284_c0_seq1;comp78284_c0_seq5;comp78293_c0_seq2;comp78293_c0_seq3;comp79595_c0_seq1;comp80229_c0_seq1;comp80229_c0_seq4;comp80307_c1_seq1;comp81078_c0_seq1;comp81078_c0_seq3;comp82079_c0_seq2;comp82079_c0_seq3;comp82079_c0_seq5;comp82500_c0_seq2;com…
GO:0016265	death	63/6276	621/123440	0.00239	comp30129_c0_seq1;comp52784_c0_seq1;comp58817_c0_seq1;comp58971_c0_seq4;comp72570_c0_seq1;comp73629_c0_seq2;comp73629_c0_seq4;comp76939_c0_seq1;comp77428_c0_seq4;comp77754_c0_seq3;comp78924_c0_seq2;comp80308_c0_seq1;comp80308_c0_seq2;comp81078_c0_seq1;comp81078_c0_seq3;comp81691_c0_seq1;comp82513_c0_seq1;comp83784_c0_seq1;comp85258_c1_seq1;comp86310_c0_seq6;comp86402_c1_seq6;comp88381_c0_seq1;com…
GO:0051222	positive regulation of protein transport	41/6276	338/123440	0.0025	comp32995_c0_seq1;comp32995_c0_seq2;comp33671_c0_seq1;comp63697_c0_seq1;comp73629_c0_seq2;comp73629_c0_seq3;comp73629_c0_seq4;comp73947_c0_seq3;comp78293_c0_seq2;comp78293_c0_seq3;comp80292_c0_seq1;comp80292_c0_seq3;comp82170_c0_seq2;comp82425_c0_seq1;comp82438_c0_seq4;comp84183_c0_seq1;comp84702_c0_seq1;comp86733_c0_seq16;comp86733_c0_seq4;comp86733_c0_seq5;comp86733_c0_seq6;comp86733_c0_seq9;co…
GO:0009887	organ morphogenesis	70/6276	721/123440	0.00288	comp32995_c0_seq1;comp32995_c0_seq2;comp57906_c0_seq1;comp60514_c0_seq1;comp61870_c0_seq2;comp67201_c0_seq1;comp69180_c0_seq1;comp69180_c0_seq4;comp69248_c0_seq2;comp69979_c0_seq2;comp71839_c0_seq4;comp78293_c0_seq2;comp78293_c0_seq3;comp81078_c0_seq1;comp81078_c0_seq3;comp81505_c0_seq1;comp83021_c0_seq1;comp83997_c0_seq2;comp83997_c0_seq3;comp84117_c0_seq2;comp84117_c0_seq6;comp84662_c1_seq3;com…
GO:0030031	cell projection assembly	40/6276	327/123440	0.00289	comp61113_c0_seq2;comp62509_c0_seq1;comp70688_c0_seq2;comp71750_c0_seq1;comp73503_c0_seq1;comp77916_c0_seq1;comp79609_c0_seq3;comp81835_c0_seq3;comp81835_c0_seq4;comp82682_c1_seq1;comp83819_c0_seq1;comp83819_c0_seq3;comp84482_c0_seq2;comp84702_c0_seq1;comp85533_c0_seq2;comp85533_c0_seq3;comp87729_c0_seq2;comp87729_c0_seq3;comp87988_c1_seq5;comp88806_c0_seq1;comp88811_c0_seq1;comp88811_c0_seq2;com…
GO:0051241	negative regulation of multicellular organismal process	47/6276	412/123440	0.00303	comp32995_c0_seq1;comp32995_c0_seq2;comp62385_c0_seq2;comp75034_c0_seq1;comp77160_c0_seq1;comp77949_c0_seq1;comp78944_c0_seq1;comp80876_c0_seq3;comp81078_c0_seq1;comp81078_c0_seq3;comp82482_c0_seq2;comp82482_c0_seq3;comp83997_c0_seq3;comp84731_c0_seq1;comp84838_c0_seq1;comp84838_c0_seq4;comp85031_c0_seq2;comp85128_c0_seq2;comp85128_c0_seq3;comp85128_c0_seq4;comp86181_c0_seq2;comp86181_c0_seq3;com…
GO:0016525	negative regulation of angiogenesis	19/6276	97/123440	0.00306	comp52784_c0_seq1;comp58382_c0_seq1;comp80876_c0_seq3;comp85179_c0_seq7;comp86828_c0_seq1;comp86828_c0_seq4;comp90032_c0_seq1;comp90032_c0_seq5;comp90032_c0_seq8;comp90238_c2_seq1;comp90238_c2_seq12;comp91250_c0_seq3;comp91780_c0_seq1;comp92430_c0_seq2;comp92430_c0_seq3;comp92807_c0_seq4;comp92807_c0_seq5;comp92807_c0_seq6;comp92807_c0_seq7
GO:0035023	regulation of Rho protein signal transduction	32/6276	234/123440	0.0032	comp83324_c0_seq2;comp83324_c0_seq3;comp84838_c0_seq1;comp84838_c0_seq4;comp85502_c0_seq2;comp85575_c0_seq3;comp85575_c0_seq5;comp85575_c0_seq6;comp85575_c0_seq7;comp85575_c0_seq8;comp87988_c1_seq5;comp88252_c0_seq5;comp88341_c0_seq2;comp88341_c0_seq5;comp88793_c0_seq20;comp88793_c0_seq4;comp88806_c0_seq1;comp90764_c1_seq3;comp91072_c1_seq2;comp91398_c0_seq8;comp92086_c0_seq11;comp92086_c0_seq12;…
GO:0006290	pyrimidine dimer repair	10/6276	27/123440	0.00344	comp76490_c0_seq1;comp76490_c0_seq3;comp90773_c0_seq2;comp91446_c0_seq12;comp91446_c0_seq15;comp91446_c0_seq3;comp91446_c0_seq4;comp91446_c0_seq8;comp92141_c0_seq1;comp92141_c0_seq3
GO:0007167	enzyme linked receptor protein signaling pathway	93/6276	1057/123440	0.00371	comp106964_c0_seq1;comp455174_c0_seq1;comp53743_c0_seq1;comp53743_c0_seq2;comp58798_c0_seq3;comp67201_c0_seq1;comp74918_c0_seq1;comp78284_c0_seq1;comp78284_c0_seq5;comp78293_c0_seq2;comp78293_c0_seq3;comp79595_c0_seq1;comp80307_c1_seq1;comp80876_c0_seq3;comp81078_c0_seq1;comp81078_c0_seq3;comp82425_c0_seq1;comp82482_c0_seq2;comp82482_c0_seq3;comp82870_c2_seq2;comp83249_c0_seq1;comp83314_c0_seq1;c…
GO:0033674	positive regulation of kinase activity	66/6276	670/123440	0.00426	comp58798_c0_seq3;comp67201_c0_seq1;comp69248_c0_seq2;comp73947_c0_seq3;comp74918_c0_seq1;comp75543_c0_seq1;comp76605_c0_seq1;comp78908_c0_seq2;comp78944_c0_seq1;comp79815_c0_seq1;comp80634_c0_seq21;comp80876_c0_seq3;comp82170_c0_seq2;comp82425_c0_seq1;comp82513_c0_seq1;comp83249_c0_seq1;comp83660_c0_seq2;comp83997_c0_seq2;comp83997_c0_seq3;comp83997_c0_seq4;comp84662_c1_seq3;comp85167_c0_seq1;co…
GO:0048251	elastic fiber assembly	7/6276	12/123440	0.00437	comp103186_c0_seq1;comp106983_c0_seq1;comp327302_c0_seq1;comp58640_c0_seq1;comp58640_c0_seq2;comp58640_c1_seq1;comp89143_c0_seq1
GO:0043496	regulation of protein homodimerization activity	12/6276	41/123440	0.00462	comp74363_c0_seq3;comp74363_c0_seq4;comp82482_c0_seq2;comp82482_c0_seq3;comp89291_c0_seq1;comp89291_c0_seq2;comp92274_c2_seq5;comp94100_c0_seq10;comp94100_c0_seq2;comp94100_c0_seq3;comp94100_c0_seq8;comp94100_c0_seq9
GO:0052548	regulation of endopeptidase activity	40/6276	334/123440	0.00471	comp33154_c0_seq1;comp52784_c0_seq1;comp58265_c0_seq1;comp611755_c0_seq1;comp73179_c0_seq2;comp75671_c0_seq1;comp75671_c1_seq1;comp77255_c0_seq1;comp78924_c0_seq2;comp80876_c0_seq3;comp81078_c0_seq1;comp81078_c0_seq3;comp82425_c0_seq1;comp82513_c0_seq1;comp84838_c0_seq1;comp84838_c0_seq4;comp85043_c0_seq1;comp88941_c0_seq2;comp89918_c0_seq5;comp90678_c0_seq4;comp90874_c0_seq1;comp91332_c0_seq1;co…
GO:0015031	protein transport	129/6276	1614/123440	0.00482	comp33569_c0_seq2;comp53519_c0_seq1;comp56362_c0_seq2;comp57902_c0_seq1;comp59175_c0_seq2;comp61870_c0_seq1;comp63697_c0_seq1;comp69771_c0_seq6;comp70149_c0_seq1;comp70367_c0_seq2;comp70367_c0_seq3;comp70880_c0_seq1;comp71207_c0_seq2;comp71400_c0_seq1;comp71400_c0_seq3;comp71608_c0_seq1;comp71608_c0_seq2;comp72188_c0_seq1;comp72789_c0_seq1;comp73043_c1_seq2;comp75238_c0_seq3;comp75258_c0_seq2;com…
GO:0051050	positive regulation of transport	92/6276	1049/123440	0.00488	comp32995_c0_seq1;comp32995_c0_seq2;comp33308_c0_seq1;comp33671_c0_seq1;comp58979_c0_seq1;comp62509_c0_seq1;comp63697_c0_seq1;comp69979_c0_seq2;comp73629_c0_seq2;comp73629_c0_seq3;comp73629_c0_seq4;comp73947_c0_seq3;comp74918_c0_seq1;comp75238_c0_seq3;comp78284_c0_seq1;comp78284_c0_seq5;comp78293_c0_seq2;comp78293_c0_seq3;comp80292_c0_seq1;comp80292_c0_seq3;comp81835_c0_seq3;comp81835_c0_seq4;com…
GO:0051093	negative regulation of developmental process	86/6276	962/123440	0.00492	comp106964_c0_seq1;comp108322_c0_seq1;comp32995_c0_seq1;comp32995_c0_seq2;comp33308_c0_seq1;comp34965_c0_seq1;comp34965_c0_seq2;comp52784_c0_seq1;comp58382_c0_seq1;comp66699_c0_seq2;comp72905_c0_seq2;comp73947_c0_seq3;comp75541_c0_seq3;comp75541_c0_seq5;comp77160_c0_seq1;comp78293_c0_seq2;comp78293_c0_seq3;comp78803_c0_seq2;comp79595_c0_seq1;comp80876_c0_seq3;comp81078_c0_seq1;comp81078_c0_seq3;c…
GO:0051346	negative regulation of hydrolase activity	38/6276	309/123440	0.00517	comp33154_c0_seq1;comp58265_c0_seq1;comp71785_c0_seq3;comp75671_c0_seq1;comp75671_c1_seq1;comp77255_c0_seq1;comp80876_c0_seq3;comp81078_c0_seq1;comp81078_c0_seq3;comp82425_c0_seq1;comp83324_c0_seq2;comp83324_c0_seq3;comp84838_c0_seq1;comp84838_c0_seq4;comp84849_c0_seq3;comp88000_c0_seq1;comp88000_c0_seq15;comp88000_c0_seq18;comp88000_c0_seq2;comp88000_c0_seq20;comp88000_c0_seq3;comp88000_c0_seq7;…
GO:0007599	hemostasis	30/6276	216/123440	0.00519	comp58233_c0_seq1;comp72838_c0_seq1;comp73341_c0_seq1;comp74918_c0_seq1;comp77949_c0_seq1;comp78063_c0_seq1;comp80443_c0_seq2;comp86862_c0_seq1;comp88008_c0_seq1;comp88798_c0_seq1;comp89589_c0_seq15;comp90571_c0_seq2;comp90571_c0_seq8;comp90571_c0_seq9;comp91558_c0_seq3;comp92792_c3_seq4;comp92854_c0_seq6;comp92908_c0_seq13;comp92908_c0_seq2;comp92908_c0_seq3;comp92908_c0_seq4;comp92908_c0_seq8;c…
GO:0051493	regulation of cytoskeleton organization	53/6276	502/123440	0.00524	comp59257_c0_seq2;comp72715_c0_seq2;comp75941_c0_seq2;comp77916_c0_seq1;comp78284_c0_seq1;comp78284_c0_seq5;comp78944_c0_seq1;comp82170_c0_seq2;comp82482_c0_seq2;comp82482_c0_seq3;comp82635_c0_seq1;comp82635_c0_seq11;comp82635_c0_seq9;comp83784_c0_seq1;comp84217_c0_seq4;comp85662_c0_seq1;comp86235_c0_seq1;comp86298_c0_seq4;comp86627_c0_seq1;comp86627_c0_seq2;comp87656_c1_seq1;comp87656_c1_seq6;co…
GO:0043535	regulation of blood vessel endothelial cell migration	15/6276	65/123440	0.00561	comp498209_c0_seq1;comp51070_c0_seq1;comp74918_c0_seq1;comp80876_c0_seq3;comp83997_c0_seq2;comp83997_c0_seq3;comp83997_c0_seq4;comp86828_c0_seq1;comp86828_c0_seq4;comp91250_c0_seq3;comp92430_c0_seq2;comp92807_c0_seq4;comp92807_c0_seq5;comp92807_c0_seq6;comp92807_c0_seq7
GO:0008285	negative regulation of cell proliferation	75/6276	809/123440	0.00595	comp1216887_c0_seq1;comp32995_c0_seq1;comp32995_c0_seq2;comp33779_c0_seq1;comp58382_c0_seq1;comp58798_c0_seq3;comp58979_c0_seq1;comp61266_c0_seq2;comp71400_c0_seq1;comp71400_c0_seq3;comp71750_c0_seq1;comp73503_c0_seq1;comp73947_c0_seq3;comp75939_c0_seq3;comp76939_c0_seq1;comp78944_c0_seq1;comp79595_c0_seq1;comp80292_c0_seq1;comp80292_c0_seq3;comp80470_c0_seq2;comp82482_c0_seq2;comp82482_c0_seq3;c…
GO:0009057	macromolecule catabolic process	79/6276	866/123440	0.00616	comp33682_c0_seq2;comp60625_c0_seq2;comp64546_c0_seq1;comp69444_c0_seq1;comp69545_c0_seq1;comp69545_c0_seq3;comp73542_c1_seq1;comp74131_c0_seq2;comp76611_c0_seq1;comp77893_c0_seq1;comp78924_c0_seq2;comp79065_c0_seq1;comp81303_c0_seq1;comp81303_c0_seq2;comp83556_c0_seq2;comp84352_c0_seq2;comp84838_c0_seq1;comp84838_c0_seq4;comp85258_c1_seq1;comp85384_c1_seq1;comp85862_c0_seq2;comp85862_c0_seq3;com…
GO:0030595	leukocyte chemotaxis	20/6276	111/123440	0.00624	comp33308_c0_seq1;comp58979_c0_seq1;comp77558_c0_seq2;comp83036_c0_seq2;comp83997_c0_seq3;comp84731_c0_seq1;comp87126_c0_seq2;comp88879_c0_seq9;comp91920_c0_seq1;comp91920_c0_seq10;comp91920_c0_seq13;comp91920_c0_seq15;comp91920_c0_seq8;comp91920_c0_seq9;comp91947_c0_seq6;comp93582_c0_seq3;comp93582_c0_seq6;comp93711_c0_seq3;comp93711_c0_seq6;comp94207_c3_seq6
GO:0046164	alcohol catabolic process	15/6276	66/123440	0.00692	comp56471_c0_seq1;comp73162_c0_seq1;comp81510_c0_seq1;comp83003_c0_seq1;comp83731_c0_seq1;comp83731_c0_seq2;comp83731_c0_seq3;comp83731_c0_seq6;comp86211_c0_seq1;comp91265_c6_seq5;comp91937_c0_seq2;comp94764_c0_seq1;comp94764_c0_seq3;comp94764_c0_seq8;comp94764_c0_seq9
GO:0045860	positive regulation of protein kinase activity	63/6276	644/123440	0.00713	comp58798_c0_seq3;comp67201_c0_seq1;comp73947_c0_seq3;comp74918_c0_seq1;comp75543_c0_seq1;comp76605_c0_seq1;comp78908_c0_seq2;comp78944_c0_seq1;comp80634_c0_seq21;comp80876_c0_seq3;comp82170_c0_seq2;comp82425_c0_seq1;comp82513_c0_seq1;comp83249_c0_seq1;comp83660_c0_seq2;comp83997_c0_seq2;comp83997_c0_seq3;comp83997_c0_seq4;comp84662_c1_seq3;comp85167_c0_seq1;comp85167_c0_seq2;comp85533_c0_seq2;co…
GO:0051641	cellular localization	70/6276	742/123440	0.00715	comp26215_c0_seq1;comp30066_c0_seq2;comp36082_c0_seq1;comp455174_c0_seq1;comp54759_c0_seq1;comp54759_c0_seq2;comp61870_c0_seq2;comp70149_c0_seq1;comp73947_c0_seq3;comp74918_c0_seq1;comp78293_c0_seq2;comp78293_c0_seq3;comp78944_c0_seq1;comp81674_c1_seq1;comp81835_c0_seq3;comp81835_c0_seq4;comp82482_c0_seq2;comp82482_c0_seq3;comp84050_c0_seq2;comp84702_c0_seq1;comp85371_c0_seq4;comp86595_c0_seq1;co…
GO:0051592	response to calcium ion	29/6276	208/123440	0.00728	comp70328_c0_seq1;comp73947_c0_seq3;comp82170_c0_seq2;comp82482_c0_seq2;comp82482_c0_seq3;comp83690_c0_seq1;comp85167_c0_seq1;comp85167_c0_seq2;comp87212_c0_seq3;comp90571_c0_seq1;comp90571_c0_seq10;comp90571_c0_seq12;comp90571_c0_seq14;comp90571_c0_seq15;comp90571_c0_seq2;comp90571_c0_seq5;comp90571_c0_seq8;comp90571_c0_seq9;comp90678_c0_seq16;comp90678_c0_seq4;comp91389_c3_seq1;comp91389_c3_seq…
GO:0006022	aminoglycan metabolic process	28/6276	197/123440	0.00753	comp58417_c0_seq1;comp61364_c0_seq2;comp69444_c0_seq1;comp73542_c1_seq1;comp74918_c0_seq1;comp75271_c0_seq3;comp79065_c0_seq1;comp83556_c0_seq2;comp84613_c0_seq1;comp89108_c0_seq12;comp89108_c0_seq17;comp89108_c0_seq8;comp91016_c0_seq2;comp91016_c0_seq7;comp91016_c0_seq8;comp91016_c0_seq9;comp91780_c0_seq1;comp92028_c1_seq5;comp93051_c0_seq1;comp93386_c0_seq3;comp93386_c0_seq4;comp93386_c0_seq8;c…
GO:0012501	programmed cell death	52/6276	495/123440	0.00765	comp30129_c0_seq1;comp52784_c0_seq1;comp58971_c0_seq4;comp72570_c0_seq1;comp73629_c0_seq2;comp73629_c0_seq4;comp76939_c0_seq1;comp77428_c0_seq4;comp77754_c0_seq3;comp78924_c0_seq2;comp80308_c0_seq1;comp80308_c0_seq2;comp81078_c0_seq1;comp81078_c0_seq3;comp82513_c0_seq1;comp83784_c0_seq1;comp86310_c0_seq6;comp86402_c1_seq6;comp88381_c0_seq1;comp88811_c0_seq1;comp88811_c0_seq2;comp89277_c0_seq3;com…
GO:0007043	cell-cell junction assembly	27/6276	186/123440	0.00768	comp78944_c0_seq1;comp82170_c0_seq2;comp85662_c0_seq1;comp87656_c1_seq1;comp87656_c1_seq6;comp88452_c0_seq19;comp88949_c0_seq3;comp88949_c0_seq7;comp90218_c0_seq4;comp90291_c0_seq4;comp90291_c0_seq8;comp90696_c1_seq2;comp91472_c0_seq40;comp91920_c0_seq1;comp91920_c0_seq10;comp91920_c0_seq13;comp91920_c0_seq15;comp91920_c0_seq8;comp91920_c0_seq9;comp94928_c0_seq11;comp94928_c0_seq12;comp94928_c0_s…
GO:0060326	cell chemotaxis	26/6276	175/123440	0.00771	comp33308_c0_seq1;comp58979_c0_seq1;comp73109_c0_seq2;comp77558_c0_seq2;comp81078_c0_seq1;comp81078_c0_seq3;comp83036_c0_seq2;comp83997_c0_seq3;comp83997_c0_seq4;comp84731_c0_seq1;comp87126_c0_seq2;comp88879_c0_seq9;comp91920_c0_seq1;comp91920_c0_seq10;comp91920_c0_seq13;comp91920_c0_seq15;comp91920_c0_seq8;comp91920_c0_seq9;comp91947_c0_seq6;comp93486_c0_seq1;comp93486_c0_seq6;comp93582_c0_seq3;…
GO:0007015	actin filament organization	37/6276	302/123440	0.00784	comp30095_c0_seq2;comp54759_c0_seq1;comp54759_c0_seq2;comp58798_c0_seq3;comp62509_c0_seq1;comp70291_c0_seq3;comp71750_c0_seq1;comp73503_c0_seq1;comp75473_c0_seq1;comp78790_c0_seq2;comp80666_c0_seq2;comp81754_c0_seq3;comp84482_c0_seq2;comp84702_c0_seq1;comp84838_c0_seq1;comp84838_c0_seq4;comp86235_c0_seq1;comp86298_c0_seq4;comp86627_c0_seq1;comp86627_c0_seq2;comp87788_c0_seq3;comp90696_c1_seq2;com…
GO:0032147	activation of protein kinase activity	42/6276	367/123440	0.00879	comp67201_c0_seq1;comp73947_c0_seq3;comp74918_c0_seq1;comp75543_c0_seq1;comp76605_c0_seq1;comp78908_c0_seq2;comp80876_c0_seq3;comp82170_c0_seq2;comp82425_c0_seq1;comp83249_c0_seq1;comp83660_c0_seq2;comp83997_c0_seq3;comp84662_c1_seq3;comp85533_c0_seq2;comp85533_c0_seq3;comp85631_c0_seq1;comp85631_c0_seq3;comp87557_c0_seq1;comp87656_c1_seq1;comp87656_c1_seq6;comp88008_c0_seq1;comp88958_c0_seq2;com…
GO:0009069	serine family amino acid metabolic process	86/6276	978/123440	0.00913	comp35664_c0_seq1;comp50751_c0_seq1;comp53190_c0_seq2;comp65451_c0_seq1;comp67201_c0_seq1;comp71745_c0_seq4;comp77255_c0_seq1;comp77428_c0_seq4;comp78293_c0_seq2;comp78293_c0_seq3;comp79356_c0_seq1;comp79992_c0_seq3;comp80319_c0_seq1;comp80756_c0_seq1;comp80756_c0_seq2;comp80876_c0_seq3;comp81313_c0_seq4;comp81818_c0_seq2;comp82751_c0_seq2;comp83135_c0_seq2;comp83564_c0_seq1;comp83660_c0_seq2;com…
GO:0051347	positive regulation of transferase activity	66/6276	685/123440	0.00913	comp58798_c0_seq3;comp67201_c0_seq1;comp69248_c0_seq2;comp73947_c0_seq3;comp74918_c0_seq1;comp75543_c0_seq1;comp76605_c0_seq1;comp78908_c0_seq2;comp78944_c0_seq1;comp79815_c0_seq1;comp80634_c0_seq21;comp80876_c0_seq3;comp82170_c0_seq2;comp82425_c0_seq1;comp82513_c0_seq1;comp83249_c0_seq1;comp83660_c0_seq2;comp83997_c0_seq2;comp83997_c0_seq3;comp83997_c0_seq4;comp84662_c1_seq3;comp85167_c0_seq1;co…
GO:0032886	regulation of microtubule-based process	28/6276	199/123440	0.00924	comp59257_c0_seq2;comp72715_c0_seq2;comp77916_c0_seq1;comp78293_c0_seq2;comp78293_c0_seq3;comp82170_c0_seq2;comp83784_c0_seq1;comp84217_c0_seq4;comp85662_c0_seq1;comp90631_c0_seq10;comp91436_c0_seq6;comp91879_c1_seq2;comp92314_c0_seq3;comp93454_c0_seq11;comp93727_c0_seq21;comp93727_c0_seq23;comp93727_c0_seq28;comp93727_c0_seq3;comp93727_c0_seq8;comp93727_c0_seq9;comp93943_c1_seq13;comp93943_c1_se…
GO:0009063	cellular amino acid catabolic process	30/6276	222/123440	0.0093	comp103160_c0_seq1;comp107386_c0_seq1;comp32726_c0_seq1;comp32944_c0_seq1;comp73331_c0_seq1;comp79442_c0_seq1;comp81082_c0_seq1;comp82775_c0_seq1;comp82803_c0_seq1;comp84600_c0_seq1;comp86555_c0_seq3;comp86909_c0_seq1;comp87952_c0_seq4;comp88626_c0_seq1;comp89069_c0_seq4;comp89344_c0_seq2;comp90066_c0_seq1;comp90786_c1_seq10;comp91643_c0_seq1;comp91845_c0_seq1;comp91845_c0_seq3;comp92341_c1_seq4;…
GO:0010038	response to metal ion	41/6276	354/123440	0.00934	comp70328_c0_seq1;comp73947_c0_seq3;comp78293_c0_seq2;comp78293_c0_seq3;comp81078_c0_seq1;comp82170_c0_seq2;comp82482_c0_seq2;comp82482_c0_seq3;comp83690_c0_seq1;comp85167_c0_seq1;comp85167_c0_seq2;comp87212_c0_seq3;comp89918_c0_seq5;comp90571_c0_seq1;comp90571_c0_seq10;comp90571_c0_seq12;comp90571_c0_seq14;comp90571_c0_seq15;comp90571_c0_seq2;comp90571_c0_seq5;comp90571_c0_seq8;comp90571_c0_seq9…
GO:0008202	steroid metabolic process	42/6276	368/123440	0.00935	comp32872_c0_seq1;comp56362_c0_seq2;comp59558_c0_seq1;comp61191_c0_seq1;comp70683_c0_seq2;comp71383_c0_seq1;comp71400_c0_seq1;comp71400_c0_seq3;comp71833_c0_seq2;comp77949_c0_seq1;comp81082_c0_seq1;comp84731_c0_seq1;comp86211_c0_seq1;comp87071_c0_seq2;comp87071_c0_seq3;comp88347_c0_seq1;comp90179_c0_seq2;comp91099_c0_seq5;comp91780_c0_seq1;comp91845_c0_seq1;comp91845_c0_seq3;comp92475_c0_seq1;com…
GO:0009411	response to UV	27/6276	188/123440	0.00949	comp27018_c0_seq1;comp73542_c1_seq1;comp77608_c0_seq1;comp81303_c0_seq1;comp81303_c0_seq2;comp83376_c0_seq2;comp90583_c0_seq3;comp90773_c0_seq2;comp91199_c0_seq8;comp91446_c0_seq12;comp91446_c0_seq15;comp91446_c0_seq3;comp91446_c0_seq4;comp91446_c0_seq8;comp92141_c0_seq1;comp92141_c0_seq3;comp92274_c2_seq5;comp92360_c0_seq1;comp92742_c0_seq18;comp93007_c3_seq1;comp93007_c3_seq11;comp93007_c3_seq2…
GO:0051090	regulation of sequence-specific DNA binding transcription factor activity	61/6276	616/123440	0.00951	comp26876_c0_seq2;comp71207_c0_seq2;comp73947_c0_seq3;comp76605_c0_seq1;comp79356_c0_seq1;comp80876_c0_seq3;comp81505_c0_seq1;comp82320_c1_seq4;comp82320_c1_seq6;comp83021_c0_seq1;comp83997_c0_seq3;comp84086_c0_seq2;comp84086_c0_seq3;comp84246_c0_seq4;comp84702_c0_seq1;comp84838_c0_seq1;comp84838_c0_seq4;comp86235_c0_seq1;comp86467_c0_seq4;comp87480_c0_seq29;comp87480_c0_seq39;comp87480_c0_seq40;…
GO:0048747	muscle fiber development	15/6276	68/123440	0.0104	comp103186_c0_seq1;comp106983_c0_seq1;comp58640_c0_seq1;comp58640_c0_seq2;comp58640_c1_seq1;comp77916_c0_seq1;comp81078_c0_seq1;comp81078_c0_seq3;comp81835_c0_seq3;comp81835_c0_seq4;comp82555_c0_seq7;comp82555_c0_seq8;comp88829_c0_seq10;comp88829_c0_seq2;comp95559_c0_seq1
GO:0035329	hippo signaling cascade	12/6276	44/123440	0.0107	comp34965_c0_seq1;comp34965_c0_seq2;comp498209_c0_seq1;comp65151_c0_seq1;comp74076_c0_seq1;comp74076_c0_seq2;comp94928_c0_seq11;comp94928_c0_seq12;comp94928_c0_seq13;comp94928_c0_seq14;comp94928_c0_seq15;comp94928_c0_seq17
GO:0071822	protein complex subunit organization	95/6276	1115/123440	0.0108	comp103186_c0_seq1;comp106983_c0_seq1;comp150641_c0_seq1;comp26876_c0_seq2;comp32995_c0_seq1;comp32995_c0_seq2;comp37544_c0_seq1;comp52940_c0_seq1;comp54759_c0_seq1;comp54759_c0_seq2;comp56762_c0_seq2;comp57065_c0_seq2;comp57065_c0_seq4;comp57902_c0_seq1;comp58640_c0_seq2;comp58640_c1_seq1;comp61274_c0_seq1;comp62509_c0_seq1;comp70367_c0_seq2;comp70367_c0_seq3;comp71750_c0_seq1;comp73109_c0_seq2;…
GO:0090073	positive regulation of protein homodimerization activity	9/6276	24/123440	0.0116	comp82482_c0_seq2;comp82482_c0_seq3;comp89291_c0_seq1;comp89291_c0_seq2;comp94100_c0_seq10;comp94100_c0_seq2;comp94100_c0_seq3;comp94100_c0_seq8;comp94100_c0_seq9
GO:0030099	myeloid cell differentiation	31/6276	237/123440	0.0126	comp52453_c1_seq2;comp66699_c0_seq2;comp71839_c0_seq4;comp77558_c0_seq2;comp80443_c0_seq2;comp81078_c0_seq1;comp81078_c0_seq3;comp82482_c0_seq2;comp82482_c0_seq3;comp83021_c0_seq1;comp83997_c0_seq2;comp83997_c0_seq3;comp83997_c0_seq4;comp84086_c0_seq2;comp84086_c0_seq3;comp85773_c0_seq5;comp85773_c0_seq6;comp85773_c0_seq7;comp85929_c0_seq3;comp85999_c0_seq2;comp88111_c0_seq1;comp88798_c0_seq1;com…
GO:0010332	response to gamma radiation	15/6276	69/123440	0.0126	comp34965_c0_seq1;comp34965_c0_seq2;comp60625_c0_seq2;comp83376_c0_seq2;comp87626_c0_seq1;comp89319_c2_seq1;comp89319_c2_seq2;comp91327_c0_seq3;comp91446_c0_seq12;comp91446_c0_seq15;comp91446_c0_seq3;comp91446_c0_seq4;comp91446_c0_seq8;comp92274_c2_seq5;comp94975_c1_seq4
GO:0007155	cell adhesion	107/6276	1300/123440	0.013	comp29417_c0_seq1;comp34242_c0_seq1;comp42370_c0_seq1;comp51070_c0_seq1;comp52453_c1_seq2;comp61266_c0_seq2;comp66115_c0_seq2;comp73503_c0_seq1;comp73629_c0_seq2;comp73629_c0_seq3;comp73629_c0_seq4;comp74918_c0_seq1;comp75075_c0_seq1;comp75941_c0_seq2;comp77260_c0_seq2;comp78063_c0_seq1;comp80670_c1_seq1;comp80756_c0_seq1;comp80756_c0_seq2;comp80848_c0_seq3;comp81078_c0_seq1;comp81078_c0_seq3;com…
GO:0032101	regulation of response to external stimulus	53/6276	517/123440	0.0132	comp32848_c0_seq1;comp50164_c0_seq1;comp50164_c0_seq2;comp58382_c0_seq1;comp58404_c0_seq1;comp60625_c0_seq2;comp62385_c0_seq2;comp67878_c0_seq1;comp71750_c0_seq1;comp73947_c0_seq3;comp77916_c0_seq1;comp77949_c0_seq1;comp78002_c0_seq1;comp79356_c0_seq1;comp83997_c0_seq2;comp83997_c0_seq3;comp83997_c0_seq4;comp86013_c0_seq6;comp86013_c0_seq7;comp86181_c0_seq2;comp86181_c0_seq3;comp86520_c0_seq4;com…
GO:0009059	macromolecule biosynthetic process	143/6276	1870/123440	0.0132	comp34965_c0_seq1;comp34965_c0_seq2;comp43855_c0_seq2;comp53944_c0_seq1;comp57065_c0_seq2;comp57065_c0_seq4;comp58559_c0_seq4;comp59243_c0_seq1;comp60655_c0_seq1;comp61062_c0_seq1;comp61364_c0_seq2;comp64425_c0_seq1;comp64425_c0_seq2;comp67207_c0_seq2;comp69055_c0_seq2;comp71464_c0_seq4;comp73542_c1_seq1;comp74918_c0_seq1;comp75258_c0_seq2;comp77911_c0_seq4;comp78598_c0_seq3;comp79065_c0_seq1;com…
GO:0022610	biological adhesion	107/6276	1303/123440	0.0135	comp29417_c0_seq1;comp34242_c0_seq1;comp42370_c0_seq1;comp51070_c0_seq1;comp52453_c1_seq2;comp61266_c0_seq2;comp66115_c0_seq2;comp73503_c0_seq1;comp73629_c0_seq2;comp73629_c0_seq3;comp73629_c0_seq4;comp74918_c0_seq1;comp75075_c0_seq1;comp75941_c0_seq2;comp77260_c0_seq2;comp78063_c0_seq1;comp80670_c1_seq1;comp80756_c0_seq1;comp80756_c0_seq2;comp80848_c0_seq3;comp81078_c0_seq1;comp81078_c0_seq3;com…
GO:0001952	regulation of cell-matrix adhesion	22/6276	137/123440	0.0137	comp78293_c0_seq2;comp78293_c0_seq3;comp82425_c0_seq1;comp83784_c0_seq1;comp83997_c0_seq3;comp86477_c0_seq1;comp86477_c0_seq4;comp86520_c0_seq4;comp88806_c0_seq1;comp91436_c0_seq6;comp91537_c0_seq9;comp92312_c1_seq5;comp92430_c0_seq2;comp92620_c0_seq3;comp92807_c0_seq4;comp92807_c0_seq5;comp92807_c0_seq6;comp92807_c0_seq7;comp94059_c0_seq13;comp94059_c0_seq15;comp94059_c0_seq19;comp94059_c0_seq2
GO:0006979	response to oxidative stress	41/6276	362/123440	0.0149	comp58301_c0_seq1;comp59291_c0_seq1;comp73542_c1_seq1;comp81303_c0_seq1;comp81303_c0_seq2;comp82170_c0_seq2;comp82425_c0_seq1;comp83003_c0_seq1;comp83249_c0_seq1;comp84232_c0_seq1;comp84875_c0_seq1;comp85043_c0_seq1;comp85392_c0_seq7;comp85533_c0_seq2;comp85533_c0_seq3;comp88958_c0_seq2;comp89918_c0_seq5;comp90441_c1_seq4;comp90441_c1_seq6;comp90441_c1_seq8;comp90441_c1_seq9;comp90493_c0_seq7;com…
GO:0043065	positive regulation of apoptotic process	67/6276	712/123440	0.015	comp33779_c0_seq1;comp455174_c0_seq1;comp52784_c0_seq1;comp60298_c0_seq2;comp61266_c0_seq2;comp66699_c0_seq2;comp69114_c0_seq3;comp73162_c0_seq1;comp73947_c0_seq3;comp75258_c0_seq2;comp75939_c0_seq3;comp78293_c0_seq2;comp78823_c0_seq1;comp78944_c0_seq1;comp79595_c0_seq1;comp80756_c0_seq2;comp81078_c0_seq1;comp81078_c0_seq3;comp81082_c0_seq1;comp81918_c0_seq1;comp81918_c0_seq3;comp81918_c0_seq4;co…
GO:0055002	striated muscle cell development	15/6276	70/123440	0.0153	comp103186_c0_seq1;comp106983_c0_seq1;comp58640_c0_seq1;comp58640_c0_seq2;comp58640_c1_seq1;comp77916_c0_seq1;comp81078_c0_seq1;comp81078_c0_seq3;comp81835_c0_seq3;comp81835_c0_seq4;comp82555_c0_seq7;comp82555_c0_seq8;comp88829_c0_seq10;comp88829_c0_seq2;comp95559_c0_seq1
GO:0043406	positive regulation of MAP kinase activity	36/6276	299/123440	0.0154	comp73947_c0_seq3;comp75543_c0_seq1;comp80634_c0_seq21;comp80876_c0_seq3;comp82425_c0_seq1;comp83249_c0_seq1;comp83660_c0_seq2;comp83997_c0_seq3;comp85533_c0_seq2;comp85533_c0_seq3;comp87557_c0_seq1;comp87557_c0_seq4;comp88008_c0_seq1;comp88111_c0_seq1;comp88958_c0_seq2;comp90399_c1_seq2;comp90815_c0_seq2;comp91446_c0_seq12;comp91446_c0_seq15;comp91446_c0_seq3;comp91446_c0_seq4;comp91446_c0_seq8;…
GO:0051726	regulation of cell cycle	108/6276	1321/123440	0.0158	comp27018_c0_seq1;comp57154_c0_seq2;comp69979_c0_seq2;comp71750_c0_seq1;comp72410_c0_seq1;comp73542_c1_seq1;comp73947_c0_seq3;comp75541_c0_seq3;comp75541_c0_seq5;comp75939_c0_seq3;comp76611_c0_seq1;comp76939_c0_seq1;comp77428_c0_seq4;comp78235_c0_seq1;comp78235_c0_seq2;comp78803_c0_seq2;comp78823_c0_seq1;comp79595_c0_seq1;comp81025_c0_seq1;comp81078_c0_seq1;comp81078_c0_seq3;comp82170_c0_seq2;com…
GO:0010212	response to ionizing radiation	24/6276	160/123440	0.0166	comp27018_c0_seq1;comp34965_c0_seq1;comp34965_c0_seq2;comp60625_c0_seq2;comp81303_c0_seq1;comp81303_c0_seq2;comp82170_c0_seq2;comp83376_c0_seq2;comp84266_c0_seq2;comp85043_c0_seq1;comp86002_c3_seq3;comp87626_c0_seq1;comp89319_c2_seq1;comp89319_c2_seq2;comp91327_c0_seq3;comp91446_c0_seq12;comp91446_c0_seq15;comp91446_c0_seq3;comp91446_c0_seq4;comp91446_c0_seq8;comp92274_c2_seq5;comp92758_c0_seq4;c…
GO:0048739	cardiac muscle fiber development	7/6276	14/123440	0.0173	comp103186_c0_seq1;comp106983_c0_seq1;comp58640_c0_seq1;comp58640_c0_seq2;comp58640_c1_seq1;comp88829_c0_seq10;comp88829_c0_seq2
GO:1901606	alpha-amino acid catabolic process	27/6276	194/123440	0.0176	comp103160_c0_seq1;comp107386_c0_seq1;comp32726_c0_seq1;comp32944_c0_seq1;comp73331_c0_seq1;comp79442_c0_seq1;comp81082_c0_seq1;comp82775_c0_seq1;comp82803_c0_seq1;comp84600_c0_seq1;comp86555_c0_seq3;comp86909_c0_seq1;comp87952_c0_seq4;comp88626_c0_seq1;comp89069_c0_seq4;comp89344_c0_seq2;comp90066_c0_seq1;comp90786_c1_seq10;comp91643_c0_seq1;comp91845_c0_seq1;comp91845_c0_seq3;comp92631_c0_seq1;…
GO:0050678	regulation of epithelial cell proliferation	49/6276	467/123440	0.0176	comp329644_c0_seq1;comp33308_c0_seq1;comp58382_c0_seq1;comp71400_c0_seq1;comp71400_c0_seq3;comp73542_c1_seq1;comp73947_c0_seq3;comp74918_c0_seq1;comp75543_c0_seq1;comp79595_c0_seq1;comp80876_c0_seq3;comp82482_c0_seq2;comp82482_c0_seq3;comp83997_c0_seq2;comp83997_c0_seq3;comp83997_c0_seq4;comp84983_c0_seq1;comp85662_c0_seq1;comp86235_c0_seq1;comp86828_c0_seq1;comp86828_c0_seq4;comp87268_c1_seq2;co…
GO:0003013	circulatory system process	21/6276	129/123440	0.0186	comp33139_c0_seq1;comp33308_c0_seq1;comp42365_c0_seq1;comp74918_c0_seq1;comp80319_c0_seq1;comp83997_c0_seq3;comp84983_c0_seq1;comp87126_c0_seq2;comp88626_c0_seq1;comp89157_c1_seq42;comp89157_c1_seq44;comp89157_c1_seq50;comp89277_c0_seq3;comp89735_c0_seq2;comp90134_c0_seq1;comp92637_c0_seq7;comp94928_c0_seq12;comp94928_c0_seq13;comp94928_c0_seq14;comp94928_c0_seq15;comp94928_c0_seq17
GO:0051640	organelle localization	30/6276	230/123440	0.0195	comp54759_c0_seq1;comp54759_c0_seq2;comp61870_c0_seq2;comp70149_c0_seq1;comp81835_c0_seq3;comp81835_c0_seq4;comp82482_c0_seq2;comp82482_c0_seq3;comp85371_c0_seq4;comp87480_c0_seq29;comp87480_c0_seq39;comp87480_c0_seq40;comp87815_c0_seq16;comp87815_c0_seq2;comp87815_c0_seq37;comp87815_c0_seq9;comp88428_c0_seq1;comp88949_c0_seq3;comp88949_c0_seq7;comp88958_c0_seq2;comp91285_c0_seq1;comp91285_c0_seq…
GO:0014070	response to organic cyclic compound	68/6276	728/123440	0.0196	comp26106_c0_seq1;comp26106_c0_seq2;comp32995_c0_seq1;comp32995_c0_seq2;comp33308_c0_seq1;comp52453_c1_seq2;comp60298_c0_seq2;comp61191_c0_seq1;comp67878_c0_seq1;comp69248_c0_seq2;comp70291_c0_seq3;comp70328_c0_seq1;comp71750_c0_seq1;comp72777_c0_seq1;comp73517_c0_seq1;comp78803_c0_seq2;comp78823_c0_seq1;comp79595_c0_seq1;comp81078_c0_seq1;comp82425_c0_seq1;comp82482_c0_seq2;comp82482_c0_seq3;com…
GO:0000209	protein polyubiquitination	28/6276	207/123440	0.0203	comp76611_c0_seq1;comp76939_c0_seq1;comp80402_c0_seq2;comp81303_c0_seq1;comp81303_c0_seq2;comp84246_c0_seq4;comp85862_c0_seq3;comp86467_c0_seq4;comp86786_c0_seq1;comp86786_c0_seq2;comp86786_c0_seq3;comp86786_c0_seq4;comp88941_c0_seq2;comp89060_c0_seq4;comp90773_c0_seq2;comp91663_c0_seq1;comp91663_c0_seq3;comp94100_c0_seq10;comp94100_c0_seq2;comp94100_c0_seq3;comp94100_c0_seq8;comp94100_c0_seq9;co…
GO:0090090	negative regulation of canonical Wnt receptor signaling pathway	30/6276	231/123440	0.0213	comp73947_c0_seq3;comp78293_c0_seq2;comp78293_c0_seq3;comp78944_c0_seq1;comp81078_c0_seq1;comp81078_c0_seq3;comp82500_c0_seq2;comp82500_c0_seq3;comp82500_c0_seq4;comp85662_c0_seq1;comp87480_c0_seq29;comp87480_c0_seq39;comp87480_c0_seq40;comp87815_c0_seq16;comp87815_c0_seq2;comp87815_c0_seq37;comp87815_c0_seq9;comp88141_c0_seq2;comp89164_c0_seq2;comp90399_c1_seq2;comp91563_c0_seq3;comp91563_c0_seq…
GO:0010594	regulation of endothelial cell migration	26/6276	185/123440	0.0223	comp498209_c0_seq1;comp51070_c0_seq1;comp58382_c0_seq1;comp73947_c0_seq3;comp74918_c0_seq1;comp80876_c0_seq3;comp83997_c0_seq2;comp83997_c0_seq3;comp83997_c0_seq4;comp84983_c0_seq1;comp86211_c0_seq1;comp86235_c0_seq1;comp86828_c0_seq1;comp86828_c0_seq4;comp87212_c0_seq3;comp89277_c0_seq3;comp90238_c2_seq1;comp90238_c2_seq12;comp91250_c0_seq3;comp92430_c0_seq2;comp92470_c1_seq17;comp92807_c0_seq4;…
GO:0001558	regulation of cell growth	46/6276	433/123440	0.0228	comp33779_c0_seq1;comp42370_c0_seq1;comp59257_c0_seq2;comp69979_c0_seq2;comp73162_c0_seq1;comp73542_c1_seq1;comp73947_c0_seq3;comp75939_c0_seq3;comp77428_c0_seq4;comp78944_c0_seq1;comp79356_c0_seq1;comp80876_c0_seq3;comp81078_c0_seq1;comp81078_c0_seq3;comp82320_c1_seq4;comp82320_c1_seq6;comp82513_c0_seq1;comp83021_c0_seq1;comp83274_c0_seq9;comp83376_c0_seq2;comp85262_c0_seq2;comp85262_c0_seq4;com…
GO:0051023	regulation of immunoglobulin secretion	6/6276	10/123440	0.024	comp32995_c0_seq1;comp32995_c0_seq2;comp94100_c0_seq10;comp94100_c0_seq3;comp94100_c0_seq8;comp94100_c0_seq9
GO:0002694	regulation of leukocyte activation	41/6276	364/123440	0.0252	comp1216887_c0_seq1;comp57965_c0_seq1;comp58979_c0_seq1;comp71750_c0_seq1;comp73947_c0_seq3;comp76605_c0_seq1;comp76939_c0_seq1;comp77160_c0_seq1;comp78002_c0_seq1;comp79356_c0_seq1;comp82208_c0_seq1;comp82482_c0_seq2;comp82482_c0_seq3;comp86181_c0_seq2;comp86181_c0_seq3;comp86254_c0_seq1;comp86254_c0_seq12;comp86254_c0_seq2;comp86254_c0_seq6;comp86254_c0_seq8;comp86467_c0_seq4;comp87656_c1_seq1;…
GO:1901616	organic hydroxy compound catabolic process	15/6276	73/123440	0.0268	comp56471_c0_seq1;comp73162_c0_seq1;comp81510_c0_seq1;comp83003_c0_seq1;comp83731_c0_seq1;comp83731_c0_seq2;comp83731_c0_seq3;comp83731_c0_seq6;comp86211_c0_seq1;comp91265_c6_seq5;comp91937_c0_seq2;comp94764_c0_seq1;comp94764_c0_seq3;comp94764_c0_seq8;comp94764_c0_seq9
GO:0070076	histone lysine demethylation	11/6276	40/123440	0.0269	comp91911_c1_seq6;comp91911_c1_seq7;comp91911_c1_seq9;comp93298_c0_seq2;comp93687_c0_seq11;comp93687_c0_seq15;comp93687_c0_seq16;comp93687_c0_seq3;comp93687_c0_seq5;comp93687_c0_seq7;comp94735_c0_seq2
GO:0043254	regulation of protein complex assembly	39/6276	345/123440	0.028	comp34242_c0_seq1;comp52453_c1_seq2;comp59257_c0_seq2;comp70367_c0_seq2;comp70367_c0_seq3;comp71207_c0_seq2;comp77916_c0_seq1;comp78293_c0_seq2;comp78293_c0_seq3;comp82425_c0_seq1;comp83274_c0_seq9;comp83997_c0_seq3;comp84577_c0_seq1;comp84577_c0_seq2;comp85662_c0_seq1;comp86627_c0_seq1;comp86627_c0_seq2;comp87656_c1_seq1;comp87656_c1_seq6;comp88386_c0_seq1;comp89277_c0_seq3;comp89718_c0_seq2;com…
GO:0080135	regulation of cellular response to stress	50/6276	486/123440	0.028	comp60625_c0_seq2;comp73947_c0_seq3;comp77538_c0_seq2;comp78944_c0_seq1;comp80634_c0_seq21;comp81303_c0_seq1;comp81303_c0_seq2;comp82775_c0_seq1;comp83249_c0_seq1;comp84086_c0_seq2;comp84086_c0_seq3;comp85043_c0_seq1;comp86828_c0_seq4;comp87557_c0_seq1;comp87557_c0_seq4;comp88111_c0_seq1;comp88626_c0_seq1;comp89291_c0_seq1;comp89291_c0_seq2;comp89630_c0_seq2;comp89630_c0_seq3;comp90399_c1_seq2;co…
GO:0048598	embryonic morphogenesis	69/6276	751/123440	0.0282	comp32995_c0_seq1;comp32995_c0_seq2;comp348949_c0_seq1;comp34965_c0_seq1;comp34965_c0_seq2;comp57906_c0_seq1;comp67201_c0_seq1;comp70688_c0_seq2;comp71839_c0_seq4;comp73517_c0_seq1;comp73947_c0_seq3;comp74076_c0_seq1;comp74076_c0_seq2;comp74554_c2_seq1;comp75473_c0_seq1;comp77608_c0_seq1;comp78803_c0_seq2;comp78823_c0_seq1;comp78944_c0_seq1;comp81078_c0_seq1;comp81078_c0_seq3;comp81082_c0_seq1;co…
GO:0030111	regulation of Wnt receptor signaling pathway	47/6276	445/123440	0.0285	comp34965_c0_seq1;comp34965_c0_seq2;comp73947_c0_seq3;comp78293_c0_seq2;comp78293_c0_seq3;comp78944_c0_seq1;comp79595_c0_seq1;comp80634_c0_seq21;comp81078_c0_seq1;comp81078_c0_seq3;comp82425_c0_seq1;comp82500_c0_seq2;comp82500_c0_seq3;comp82500_c0_seq4;comp85662_c0_seq1;comp87480_c0_seq29;comp87480_c0_seq39;comp87480_c0_seq40;comp87815_c0_seq16;comp87815_c0_seq2;comp87815_c0_seq37;comp87815_c0_se…
GO:0009298	GDP-mannose biosynthetic process	7/6276	15/123440	0.031	comp56883_c0_seq1;comp86127_c0_seq2;comp87043_c0_seq1;comp92071_c0_seq1;comp92071_c0_seq5;comp92071_c0_seq8;comp92071_c0_seq9
GO:0051865	protein autoubiquitination	14/6276	65/123440	0.0314	comp60625_c0_seq2;comp69884_c0_seq1;comp69884_c0_seq2;comp81303_c0_seq1;comp81303_c0_seq2;comp86230_c0_seq5;comp90773_c0_seq2;comp90874_c0_seq1;comp92879_c2_seq5;comp94100_c0_seq10;comp94100_c0_seq2;comp94100_c0_seq3;comp94100_c0_seq8;comp94100_c0_seq9
GO:0006935	chemotaxis	81/6276	930/123440	0.0316	comp106983_c0_seq1;comp33308_c0_seq1;comp42370_c0_seq1;comp58640_c0_seq2;comp58979_c0_seq1;comp59200_c0_seq1;comp66631_c0_seq1;comp73109_c0_seq2;comp73947_c0_seq3;comp74918_c0_seq1;comp77558_c0_seq2;comp78293_c0_seq2;comp78293_c0_seq3;comp78823_c0_seq1;comp79356_c0_seq1;comp79609_c0_seq3;comp81078_c0_seq1;comp81078_c0_seq3;comp82635_c0_seq1;comp82635_c0_seq11;comp82635_c0_seq9;comp83036_c0_seq2;c…
GO:0042330	taxis	81/6276	930/123440	0.0316	comp106983_c0_seq1;comp33308_c0_seq1;comp42370_c0_seq1;comp58640_c0_seq2;comp58979_c0_seq1;comp59200_c0_seq1;comp66631_c0_seq1;comp73109_c0_seq2;comp73947_c0_seq3;comp74918_c0_seq1;comp77558_c0_seq2;comp78293_c0_seq2;comp78293_c0_seq3;comp78823_c0_seq1;comp79356_c0_seq1;comp79609_c0_seq3;comp81078_c0_seq1;comp81078_c0_seq3;comp82635_c0_seq1;comp82635_c0_seq11;comp82635_c0_seq9;comp83036_c0_seq2;c…
GO:0016311	dephosphorylation	60/6276	631/123440	0.0341	comp348949_c0_seq1;comp60655_c0_seq1;comp60929_c0_seq2;comp70108_c1_seq1;comp70108_c1_seq2;comp73162_c0_seq1;comp73503_c0_seq1;comp78931_c0_seq2;comp79815_c0_seq1;comp79881_c0_seq4;comp81601_c0_seq1;comp84615_c0_seq3;comp85156_c0_seq8;comp86296_c0_seq2;comp87453_c0_seq4;comp87538_c0_seq10;comp87538_c0_seq12;comp87538_c0_seq6;comp87538_c0_seq9;comp87629_c0_seq5;comp87656_c1_seq6;comp87790_c0_seq4;…
GO:0030098	lymphocyte differentiation	32/6276	255/123440	0.0343	comp386892_c0_seq1;comp66115_c0_seq2;comp66699_c0_seq2;comp71839_c0_seq4;comp74131_c0_seq2;comp76605_c0_seq1;comp77558_c0_seq2;comp81078_c0_seq1;comp81078_c0_seq3;comp83274_c0_seq9;comp84086_c0_seq2;comp84086_c0_seq3;comp85662_c0_seq1;comp85773_c0_seq5;comp85773_c0_seq6;comp85773_c0_seq7;comp86254_c0_seq1;comp86254_c0_seq12;comp86254_c0_seq2;comp86254_c0_seq6;comp86254_c0_seq8;comp86478_c1_seq4;c…
GO:2000178	negative regulation of neural precursor cell proliferation	11/6276	41/123440	0.0351	comp86425_c0_seq2;comp86425_c0_seq6;comp88958_c0_seq2;comp92807_c0_seq4;comp92807_c0_seq5;comp92807_c0_seq6;comp92807_c0_seq7;comp93112_c1_seq1;comp93112_c1_seq2;comp93112_c1_seq3;comp93112_c1_seq5
GO:0070613	regulation of protein processing	10/6276	34/123440	0.0385	comp89964_c0_seq2;comp92123_c0_seq10;comp92123_c0_seq15;comp92123_c0_seq16;comp92123_c0_seq19;comp92123_c0_seq4;comp92123_c0_seq6;comp92430_c0_seq2;comp94469_c0_seq5;comp94469_c0_seq6
GO:0048610	cellular process involved in reproduction	55/6276	564/123440	0.0386	comp26106_c0_seq1;comp26106_c0_seq2;comp32995_c0_seq1;comp32995_c0_seq2;comp57506_c0_seq1;comp58800_c0_seq1;comp69180_c0_seq1;comp69180_c0_seq4;comp701560_c0_seq1;comp724426_c0_seq1;comp75075_c0_seq1;comp83135_c0_seq2;comp84229_c0_seq3;comp84229_c0_seq5;comp84983_c0_seq1;comp85392_c0_seq7;comp86654_c0_seq5;comp87702_c0_seq2;comp88000_c0_seq1;comp88000_c0_seq15;comp88000_c0_seq18;comp88000_c0_seq2…
GO:0060284	regulation of cell development	99/6276	1209/123440	0.0387	comp33308_c0_seq1;comp33779_c0_seq1;comp42370_c0_seq1;comp455174_c0_seq1;comp52453_c1_seq2;comp59257_c0_seq2;comp67878_c0_seq1;comp72905_c0_seq2;comp73503_c0_seq1;comp73947_c0_seq3;comp74554_c2_seq1;comp75541_c0_seq3;comp75541_c0_seq5;comp76606_c0_seq2;comp77973_c0_seq8;comp78293_c0_seq2;comp78293_c0_seq3;comp78803_c0_seq2;comp79595_c0_seq1;comp80229_c0_seq1;comp80229_c0_seq4;comp80307_c1_seq1;co…
GO:0002526	acute inflammatory response	8/6276	21/123440	0.0394	comp32993_c0_seq1;comp67878_c0_seq1;comp84613_c0_seq1;comp84983_c0_seq1;comp91262_c0_seq3;comp91262_c0_seq4;comp94905_c0_seq1;comp94905_c0_seq3
GO:0009072	aromatic amino acid family metabolic process	54/6276	548/123440	0.0418	comp32726_c0_seq1;comp32944_c0_seq1;comp348949_c0_seq1;comp59291_c0_seq1;comp70108_c1_seq1;comp70108_c1_seq2;comp70328_c0_seq1;comp73162_c0_seq1;comp78931_c0_seq2;comp79881_c0_seq4;comp81082_c0_seq1;comp81601_c0_seq1;comp82239_c0_seq3;comp82803_c0_seq1;comp83003_c0_seq1;comp84600_c0_seq1;comp86296_c0_seq2;comp86341_c0_seq4;comp87453_c0_seq4;comp87629_c0_seq5;comp87790_c0_seq4;comp89749_c1_seq1;co…
GO:0016577	histone demethylation	13/6276	58/123440	0.0432	comp86425_c0_seq2;comp86425_c0_seq6;comp91911_c1_seq6;comp91911_c1_seq7;comp91911_c1_seq9;comp93298_c0_seq2;comp93687_c0_seq11;comp93687_c0_seq15;comp93687_c0_seq16;comp93687_c0_seq3;comp93687_c0_seq5;comp93687_c0_seq7;comp94735_c0_seq2
GO:0051248	negative regulation of protein metabolic process	70/6276	779/123440	0.0438	comp26215_c0_seq1;comp33308_c0_seq1;comp33779_c0_seq1;comp377744_c0_seq1;comp54183_c0_seq1;comp58979_c0_seq1;comp66699_c0_seq2;comp73503_c0_seq1;comp74554_c2_seq1;comp75034_c0_seq1;comp76939_c0_seq1;comp77538_c0_seq2;comp77608_c0_seq1;comp77949_c0_seq1;comp78293_c0_seq2;comp78293_c0_seq3;comp80876_c0_seq3;comp81835_c0_seq3;comp81835_c0_seq4;comp84117_c0_seq2;comp84117_c0_seq6;comp84702_c0_seq1;co…
GO:0001816	cytokine production	15/6276	76/123440	0.0453	comp77558_c0_seq2;comp78944_c0_seq1;comp87656_c1_seq1;comp87656_c1_seq6;comp90487_c0_seq3;comp90487_c0_seq7;comp93214_c0_seq8;comp95205_c0_seq11;comp95205_c0_seq14;comp95205_c0_seq17;comp95205_c0_seq23;comp95205_c0_seq24;comp95205_c0_seq29;comp95205_c0_seq7;comp95205_c0_seq8
GO:0006672	ceramide metabolic process	18/6276	105/123440	0.0454	comp56471_c0_seq1;comp77949_c0_seq1;comp89132_c0_seq8;comp91265_c6_seq5;comp91937_c0_seq2;comp92095_c1_seq1;comp92095_c1_seq2;comp92095_c1_seq3;comp92510_c2_seq1;comp93386_c0_seq3;comp93386_c0_seq4;comp93386_c0_seq8;comp93887_c0_seq1;comp93887_c0_seq2;comp94764_c0_seq1;comp94764_c0_seq3;comp94764_c0_seq8;comp94764_c0_seq9
GO:0043414	macromolecule methylation	36/6276	312/123440	0.0494	comp54942_c0_seq1;comp54942_c0_seq2;comp724426_c0_seq1;comp82775_c0_seq1;comp83021_c0_seq1;comp83469_c0_seq1;comp84576_c0_seq1;comp85392_c0_seq7;comp86654_c0_seq5;comp86909_c0_seq1;comp87952_c0_seq4;comp89113_c0_seq1;comp89113_c0_seq4;comp89113_c0_seq7;comp89344_c0_seq2;comp89679_c0_seq1;comp90105_c0_seq1;comp90745_c0_seq2;comp90745_c0_seq3;comp90745_c0_seq6;comp91816_c0_seq10;comp91816_c0_seq3;c…
GO:0051707	response to other organism	37/6276	327/123440	0.0497	comp32848_c0_seq1;comp32977_c0_seq1;comp32993_c0_seq1;comp32995_c0_seq1;comp32995_c0_seq2;comp54759_c0_seq1;comp54759_c0_seq2;comp73542_c1_seq1;comp76605_c0_seq1;comp77160_c0_seq1;comp77472_c0_seq1;comp77911_c0_seq4;comp78002_c0_seq1;comp78803_c0_seq2;comp81508_c3_seq3;comp82208_c0_seq1;comp82425_c0_seq1;comp82482_c0_seq2;comp82482_c0_seq3;comp86328_c0_seq1;comp87370_c0_seq1;comp90215_c3_seq2;com…
