# Supplementary material for: Transcriptomic analysis of the host response to an iridovirus infection in Chinese giant salamander, Andrias davidianus
Source: Vet Res. 2015 Nov 20;46:136. doi: 10.1186/s13567-015-0279-8 (PMC4654921; doi:10.1186/s13567-015-0279-8)
Supplement: Supplementary file 5 — 10.1186/s13567-015-0279-8 Enrichment analysis of KEGG PATHWAY and KEGG DISEASE. This additional file showed that differentially expressed genes were enriched in 7 KEGG pathways and 14 KEGG diseases. [file 13567_2015_279_MOESM5_ESM.xls]

## Sheet: GS_CS_vs_GS_TS_DEisoform.list.k
Additional file 4: Enrichment analysis of KEGG PATHWAY and KEGG DISEASE
##Statistic method: hypergeometric test
##FDR correction method: Benjamini and Hochberg (1995)
#Term	Database	Id	Sample number	Background number	Corrected P-Value	Genes	Hyperlink
Complement and coagulation cascades	KEGG PATHWAY	ko04610	66	175	0	comp92123_c0_seq22|comp85174_c0_seq1|comp92123_c0_seq16|comp94068_c1_seq6|comp58072_c0_seq1|comp92123_c0_seq19|comp94398_c2_seq1|comp94479_c0_seq1|comp94068_c1_seq3|comp89723_c0_seq1|comp94356_c0_seq1|comp83899_c0_seq1|comp90690_c0_seq1|comp95383_c0_seq1|comp75671_c1_seq1|comp33806_c0_seq1|comp81391_c0_seq2|comp86862_c0_seq1|comp611755_c0_seq1|comp92421_c0_seq9|comp84313_c0_seq1|comp76358_c0_seq1…	http://www.genome.jp/kegg-bin/show_pathway?ko04610
Hematopoietic cell lineage	KEGG PATHWAY	ko04640	29	141	0.00418269	comp92123_c0_seq22|comp91731_c1_seq9|comp90203_c0_seq4|comp93851_c0_seq1|comp91697_c1_seq2|comp80670_c1_seq1|comp93358_c0_seq2|comp79423_c0_seq1|comp91071_c0_seq3|comp91071_c0_seq4|comp50164_c0_seq2|comp50164_c0_seq1|comp92123_c0_seq19|comp233369_c0_seq1|comp92123_c0_seq12|comp92123_c0_seq10|comp92004_c0_seq2|comp92004_c0_seq1|comp92123_c0_seq16|comp92123_c0_seq15|comp89382_c1_seq2|comp84852_c0_s…	http://www.genome.jp/kegg-bin/show_pathway?ko04640
Staphylococcus aureus infection	KEGG PATHWAY	ko05150	29	144	0.00545156	comp91697_c1_seq2|comp89723_c0_seq1|comp79423_c0_seq1|comp91071_c0_seq3|comp91071_c0_seq4|comp93326_c0_seq2|comp81391_c0_seq2|comp92421_c0_seq9|comp80308_c0_seq1|comp92438_c1_seq3|comp84612_c0_seq1|comp92421_c0_seq4|comp92421_c0_seq6|comp89005_c0_seq1|comp233369_c0_seq1|comp85137_c0_seq1|comp85137_c0_seq2|comp85137_c0_seq3|comp94984_c0_seq1|comp84852_c0_seq1|comp90690_c0_seq1|comp92421_c0_seq16|c…	http://www.genome.jp/kegg-bin/show_pathway?ko05150
Tight junction	KEGG PATHWAY	ko04530	73	493	0.00581559	comp90815_c0_seq2|comp93938_c0_seq1|comp93397_c0_seq26|comp62509_c0_seq1|comp93938_c0_seq6|comp92603_c0_seq24|comp86595_c0_seq1|comp92603_c0_seq11|comp58640_c0_seq2|comp80967_c0_seq1|comp58640_c0_seq1|comp92603_c0_seq18|comp93950_c0_seq1|comp92243_c0_seq2|comp88949_c0_seq3|comp94928_c0_seq14|comp88949_c0_seq7|comp88452_c0_seq19|comp78370_c0_seq4|comp94928_c0_seq17|comp78370_c0_seq1|comp78370_c0_s…	http://www.genome.jp/kegg-bin/show_pathway?ko04530
Viral myocarditis	KEGG PATHWAY	ko05416	36	212	0.018705	comp92123_c0_seq22|comp94606_c0_seq18|comp93582_c0_seq1|comp81835_c0_seq3|comp81835_c0_seq4|comp91697_c1_seq2|comp94606_c0_seq29|comp58640_c0_seq2|comp58640_c0_seq1|comp94978_c1_seq1|comp94978_c1_seq6|comp93326_c0_seq2|comp79423_c0_seq1|comp91071_c0_seq3|comp91071_c0_seq4|comp93582_c0_seq10|comp74554_c2_seq1|comp86477_c0_seq4|comp92438_c1_seq3|comp92123_c0_seq19|comp106983_c0_seq1|comp233369_c0_s…	http://www.genome.jp/kegg-bin/show_pathway?ko05416
Transcriptional misregulation in cancer	KEGG PATHWAY	ko05202	70	499	0.0247764	comp76028_c0_seq3|comp89357_c0_seq9|comp84122_c0_seq10|comp87533_c0_seq1|comp91255_c0_seq5|comp89357_c0_seq1|comp93276_c0_seq3|comp92582_c0_seq1|comp94533_c8_seq6|comp91697_c1_seq2|comp91016_c0_seq9|comp91016_c0_seq8|comp92582_c0_seq2|comp91255_c0_seq6|comp91016_c0_seq2|comp94937_c1_seq3|comp83245_c0_seq1|comp91016_c0_seq7|comp94599_c0_seq5|comp79423_c0_seq1|comp91071_c0_seq3|comp89450_c0_seq6|co…	http://www.genome.jp/kegg-bin/show_pathway?ko05202
Allograft rejection	KEGG PATHWAY	ko05330	18	86	0.0344261	comp79423_c0_seq1|comp91071_c0_seq3|comp78002_c0_seq1|comp93582_c0_seq1|comp91071_c0_seq4|comp93582_c0_seq10|comp233369_c0_seq1|comp52784_c0_seq1|comp52784_c0_seq2|comp30129_c0_seq1|comp91697_c1_seq2|comp100050_c0_seq1|comp94984_c0_seq1|comp92438_c1_seq3|comp55044_c0_seq1|comp94978_c1_seq1|comp94978_c1_seq6|comp93326_c0_seq2	http://www.genome.jp/kegg-bin/show_pathway?ko05330
#Term	Database	Id	Sample number	Background number	Corrected P-Value	Genes	Hyperlink
Inherited thrombophilia	KEGG DISEASE	H00223	11	17	2.17e-05	comp85051_c0_seq1|comp72838_c0_seq1|comp58265_c0_seq1|comp85137_c0_seq2|comp85137_c0_seq1|comp84313_c0_seq1|comp76358_c0_seq1|comp85137_c0_seq3|comp58233_c0_seq1|comp80308_c0_seq2|comp80308_c0_seq1	http://www.genome.jp/dbget-bin/www_bget?H00223
Immune system diseases	KEGG DISEASE	None	94	541	2.23e-05	comp82122_c0_seq1|comp89723_c0_seq1|comp83899_c0_seq1|comp90748_c0_seq3|comp90580_c0_seq21|comp92675_c0_seq1|comp86691_c1_seq3|comp90580_c0_seq24|comp33806_c0_seq1|comp94227_c0_seq4|comp94227_c0_seq2|comp94227_c0_seq3|comp92421_c0_seq16|comp400434_c0_seq1|comp93878_c1_seq8|comp89005_c0_seq1|comp92829_c1_seq1|comp86849_c0_seq3|comp94356_c0_seq1|comp54759_c0_seq1|comp54759_c0_seq2|comp92123_c0_seq6…	None
Primary immunodeficiency	KEGG DISEASE	None	71	389	9.07e-05	comp92123_c0_seq22|comp94975_c1_seq4|comp92829_c1_seq1|comp93476_c0_seq5|comp93476_c0_seq4|comp89797_c0_seq4|comp82122_c0_seq1|comp93878_c1_seq8|comp89797_c0_seq3|comp30129_c0_seq1|comp89723_c0_seq1|comp94356_c0_seq1|comp83899_c0_seq1|comp90186_c0_seq1|comp90748_c0_seq3|comp92675_c0_seq1|comp88398_c0_seq1|comp86691_c1_seq3|comp29418_c0_seq1|comp33806_c0_seq1|comp94227_c0_seq4|comp94227_c0_seq2|co…	None
Complement regulatory protein defects	KEGG DISEASE	H00106	9	15	0.00034953	comp92123_c0_seq22|comp92123_c0_seq19|comp92123_c0_seq12|comp92123_c0_seq10|comp92123_c0_seq16|comp92123_c0_seq15|comp92123_c0_seq1|comp92123_c0_seq6|comp92123_c0_seq4	http://www.genome.jp/dbget-bin/www_bget?H00106
Afibrinogenemia	KEGG DISEASE	H00222	5	5	0.00099253	comp85051_c0_seq1|comp76358_c0_seq1|comp85137_c0_seq1|comp85137_c0_seq2|comp85137_c0_seq3	http://www.genome.jp/dbget-bin/www_bget?H00222
Congenital disorders of DNA repair systems	KEGG DISEASE	None	15	54	0.0120984	comp91446_c0_seq4|comp93741_c0_seq2|comp92742_c0_seq18|comp92141_c0_seq3|comp91446_c0_seq15|comp91446_c0_seq12|comp81303_c0_seq2|comp81303_c0_seq1|comp90201_c0_seq2|comp90201_c0_seq1|comp90773_c0_seq2|comp91446_c0_seq3|comp91446_c0_seq8|comp92141_c0_seq1|comp91081_c0_seq4	None
Agammaglobulinemias	KEGG DISEASE	H00085	9	23	0.0122187	comp93476_c0_seq6|comp93476_c0_seq5|comp93476_c0_seq4|comp89797_c0_seq4|comp72742_c0_seq3|comp89797_c0_seq3|comp92829_c1_seq1|comp92675_c0_seq1|comp93548_c2_seq52	http://www.genome.jp/dbget-bin/www_bget?H00085
Disorders of nucleotide excision repair	KEGG DISEASE	H00403	13	45	0.0172201	comp93741_c0_seq2|comp92742_c0_seq18|comp92141_c0_seq3|comp91446_c0_seq15|comp91446_c0_seq12|comp81303_c0_seq2|comp81303_c0_seq1|comp91446_c0_seq4|comp90773_c0_seq2|comp91446_c0_seq3|comp91446_c0_seq8|comp92141_c0_seq1|comp91081_c0_seq4	http://www.genome.jp/dbget-bin/www_bget?H00403
Congenital disorders of metabolism	KEGG DISEASE	None	112	823	0.0259004	comp87662_c0_seq1|comp94157_c0_seq4|comp93741_c0_seq2|comp94157_c0_seq2|comp92312_c1_seq5|comp71207_c0_seq2|comp93536_c1_seq26|comp85892_c0_seq2|comp92536_c0_seq1|comp33680_c0_seq1|comp78637_c0_seq4|comp78637_c0_seq3|comp60514_c0_seq1|comp92444_c0_seq1|comp92742_c0_seq18|comp95184_c1_seq3|comp92933_c0_seq3|comp85343_c0_seq2|comp87843_c0_seq1|comp95852_c0_seq1|comp93536_c1_seq30|comp33308_c0_seq1|…	None
Cockayne syndrome	KEGG DISEASE	H00076	7	17	0.0294659	comp91446_c0_seq15|comp91446_c0_seq12|comp81303_c0_seq2|comp81303_c0_seq1|comp91446_c0_seq4|comp91446_c0_seq3|comp91446_c0_seq8	http://www.genome.jp/dbget-bin/www_bget?H00076
H00821	KEGG DISEASE	None	15	64	0.0470483	comp91982_c3_seq1|comp84122_c0_seq10|comp91446_c0_seq15|comp84122_c0_seq5|comp94356_c0_seq1|comp91446_c0_seq4|comp92421_c0_seq9|comp92421_c0_seq6|comp91446_c0_seq12|comp91446_c0_seq3|comp92421_c0_seq16|comp84612_c0_seq1|comp91446_c0_seq8|comp92421_c0_seq14|comp92421_c0_seq4	None
Familial combined hyperlipidemia	KEGG DISEASE	H00153	5	10	0.0485122	comp93007_c3_seq22|comp93007_c3_seq11|comp93007_c3_seq13|comp93007_c3_seq24|comp93007_c3_seq1	http://www.genome.jp/dbget-bin/www_bget?H00153
H00978	KEGG DISEASE	None	8	24	0.0485122	comp93112_c1_seq5|comp93112_c1_seq3|comp93112_c1_seq2|comp93112_c1_seq1|comp94334_c1_seq14|comp94334_c1_seq6|comp54759_c0_seq1|comp54759_c0_seq2	None
Epidermolysis bullosa, simplex	KEGG DISEASE	H00584	7	19	0.0485122	comp33189_c0_seq1|comp95886_c0_seq1|comp71515_c0_seq1|comp80863_c0_seq2|comp96130_c0_seq1|comp87951_c0_seq2|comp87951_c0_seq1	http://www.genome.jp/dbget-bin/www_bget?H00584
