# Supplementary material for: Transcriptomic analysis of the host response to an iridovirus infection in Chinese giant salamander, Andrias davidianus
Source: Vet Res. 2015 Nov 20;46:136. doi: 10.1186/s13567-015-0279-8 (PMC4654921; doi:10.1186/s13567-015-0279-8)
Supplement: Supplementary file 9 — 10.1186/s13567-015-0279-8 A list of SNPs related to the RIG-I-like receptor signaling pathway (A) and the Toll-like receptor signaling pathway (B). 272 and 442 SNPs related to the RIG-I-like receptor and the Toll-like receptor signaling pathways, respectively, were listed in this additional file. The identical bases with reference sequences were indicated with “–”. [file 13567_2015_279_MOESM9_ESM.xls]

## Sheet: 5A
Additional file 5A: List of SNPs related to RIG-I-like receptor signaling pathway.The identical bases with reference sequences were indicated with "-"
gene		site	ref	CS_type	TS_type
comp33543_c0_seq1	ATG12	284	A	G	-
comp34388_c0_seq1	TMEM173, MITA	1238	G	A	-
comp34388_c0_seq1		2048	T	-	A
comp34388_c0_seq1		2050	G	-	A
comp57091_c0_seq1	FADD	2104	T	C	C
comp57091_c0_seq1		2105	C	-	T
comp57536_c0_seq1	CASP8	109	G	A	-
comp57536_c0_seq1		1306	C	T	T
comp57536_c0_seq1		757	T	-	C
comp57536_c0_seq1		90	A	T	-
comp57789_c0_seq1	DDX3X, bel	2227	T	-	C
comp57789_c0_seq2		2287	T	-	C
comp73437_c0_seq1	IKBKA, IKKA, CHUK	1477	G	A	-
comp73437_c0_seq1		2043	C	-	T
comp73437_c0_seq1		727	G	-	T
comp77440_c0_seq1	IKBKA	73	T	-	C
comp75390_c1_seq1	IRF3	957	A	-	G
comp78002_c0_seq1	IL12B	826	T	-	G
comp78002_c0_seq1		844	G	-	A
comp78002_c0_seq1		964	G	-	A
comp79133_c0_seq1	NFKBIA	185	A	-	G
comp79597_c0_seq1	JNK	888	T	G	G
comp79597_c0_seq1		969	G	A	-
comp85834_c0_seq1	IKBKE, IKKE	1206	T	C	C
comp85834_c0_seq1		1285	T	C	C
comp85834_c0_seq1		1558	A	G	G
comp85834_c0_seq1		1639	A	G	G
comp85834_c0_seq1		1804	A	G	-
comp85834_c0_seq1		220	C	T	-
comp85834_c0_seq1		436	C	-	T
comp86117_c0_seq1	PIN1	1005	A	-	G
comp86117_c0_seq1		1465	G	-	A
comp86117_c0_seq1		320	G	-	A
comp86117_c0_seq1		461	T	-	G
comp86254_c0_seq9	IFIH1, MDA5	1915	G	T	-
comp86254_c0_seq9		361	G	-	T
comp87568_c0_seq1	DHX58, LGP2	1313	G	-	C
comp87568_c0_seq1		1487	C	-	A
comp87568_c0_seq1		2608	C	A	A
comp87568_c0_seq1		3039	C	T	-
comp87568_c0_seq1		3107	G	-	A
comp87568_c0_seq1		3881	C	-	A
comp87568_c0_seq1		4815	G	-	A
comp87568_c0_seq1		4818	A	-	G
comp87568_c0_seq1		920	A	-	G
comp88225_c0_seq1	IRF7	1083	T	C	C
comp88225_c0_seq1		1283	A	T	T
comp88225_c0_seq1		1488	C	T	-
comp88225_c0_seq1		799	C	-	G
comp88899_c0_seq2	TRAF6	797	T	G	-
comp90155_c0_seq2	RELA	3199	C	-	T
comp90155_c0_seq2		3601	G	-	A
comp91257_c1_seq1	IL8, CXCL8	299	C	-	G
comp91257_c1_seq1		318	G	-	T
comp91257_c1_seq1		354	G	-	T
comp91257_c1_seq1		364	A	-	C
comp91257_c1_seq1		379	A	-	C
comp91257_c1_seq1		540	C	-	A
comp91257_c1_seq1		782	T	-	C
comp91257_c1_seq1		835	C	T	-
comp91257_c1_seq1		966	G	-	A
comp91257_c1_seq1		996	G	-	T
comp91257_c1_seq2		1083	G	-	T
comp91257_c1_seq2		441	G	-	T
comp91257_c1_seq2		451	A	-	C
comp91257_c1_seq2		466	A	-	C
comp91257_c1_seq2		627	C	-	A
comp91257_c1_seq2		760	T	-	C
comp91257_c1_seq2		821	C	-	T
comp91257_c1_seq2		869	T	-	C
comp83245_c0_seq1	IL8, CXCL8	94	C	-	G
comp83434_c0_seq1		2487	G	A	-
comp83434_c0_seq1		558	C	-	A
comp59200_c0_seq1	IL8, CXCL8	247	G	A	-
comp91539_c0_seq1	DDX58, RIG-I	1493	G	A	-
comp91539_c0_seq1		2311	A	T	T
comp91539_c0_seq1		374	G	A	-
comp91539_c0_seq1		3787	T	-	C
comp91539_c0_seq1		5492	A	C	-
comp91539_c0_seq1		5589	G	T	T
comp91539_c0_seq1		6487	G	-	A
comp91539_c0_seq1		6550	G	A	-
comp91539_c0_seq1		7523	T	G	-
comp91539_c0_seq1		7889	C	G	-
comp91539_c0_seq1		8548	C	T	-
comp91587_c0_seq1	CYLD, USLP2	1114	G	T	-
comp91587_c0_seq1		1740	C	-	G
comp91587_c0_seq1		2156	G	-	A
comp91587_c0_seq1		3809	T	-	C
comp91587_c0_seq1		4357	C	-	T
comp91587_c0_seq1		4374	C	T	-
comp91587_c0_seq1		623	C	T	-
comp91587_c0_seq1		875	A	G	-
comp85564_c0_seq1	CYLD, USLP2	2953	G	-	A
comp85564_c0_seq2		2923	G	-	A
comp85564_c0_seq2		3224	C	T	-
comp94535_c0_seq1	CYLD, USLP2	2547	G	-	A
comp92425_c0_seq1	ISG15	121	C	T	T
comp92425_c0_seq1		1344	T	A	A
comp92425_c0_seq1		1348	T	A	A
comp92425_c0_seq1		214	T	C	C
comp92425_c0_seq1		610	T	G	-
comp92425_c0_seq1		611	A	-	C
comp92425_c0_seq1		773	C	T	T
comp92425_c0_seq1		795	G	A	A
comp92425_c0_seq1		821	C	T	-
comp92425_c0_seq1		945	G	T	T
comp92425_c0_seq4		1111	T	A	A
comp92425_c0_seq4		1115	T	A	A
comp92425_c0_seq4		121	C	T	T
comp92425_c0_seq4		214	T	C	C
comp92425_c0_seq4		747	G	A	A
comp92425_c0_seq4		875	T	A	A
comp93194_c3_seq2	P38	1150	C	-	G
comp93194_c3_seq2		458	G	-	T
comp93194_c3_seq2		745	C	-	T
comp93194_c3_seq3		745	C	-	T
comp93194_c3_seq4		1150	C	-	G
comp93194_c3_seq4		2381	G	C	-
comp93194_c3_seq4		3665	A	-	T
comp93194_c3_seq4		458	G	-	T
comp93194_c3_seq4		4913	C	T	-
comp93194_c3_seq4		745	C	-	T
comp77266_c0_seq1	P38	107	T	-	C
comp77266_c0_seq1		1163	G	A	-
comp77266_c0_seq1		533	G	A	-
comp77266_c0_seq1		782	G	A	-
comp94009_c0_seq1	OTUD5, DUBA	1188	A	-	T
comp94009_c0_seq1		1238	G	-	A
comp94009_c0_seq1		1249	G	-	T
comp94009_c0_seq1		1268	T	-	C
comp94009_c0_seq1		632	C	-	T
comp94009_c0_seq1		656	T	-	G
comp94009_c0_seq1		839	A	-	C
comp94009_c0_seq1		887	G	-	C
comp94009_c0_seq1		896	T	-	C
comp94009_c0_seq2		1268	T	-	C
comp94009_c0_seq2		632	C	-	T
comp94009_c0_seq2		656	T	-	G
comp94009_c0_seq2		839	A	-	C
comp94009_c0_seq2		965	G	-	A
comp94009_c0_seq2		968	C	-	G
comp94009_c0_seq3		103	G	-	C
comp94009_c0_seq3		1031	C	-	T
comp94009_c0_seq3		1055	T	-	G
comp94009_c0_seq3		1238	A	-	C
comp94009_c0_seq3		1286	G	-	C
comp94009_c0_seq3		1295	T	-	C
comp94009_c0_seq3		1349	G	-	C
comp94009_c0_seq3		1352	T	-	C
comp94009_c0_seq3		1364	G	-	A
comp94009_c0_seq3		1367	C	-	G
comp94009_c0_seq3		93	A	-	C
comp94009_c0_seq4		1031	C	-	T
comp94009_c0_seq4		1055	T	-	G
comp94009_c0_seq4		1238	A	-	C
comp94009_c0_seq4		1286	G	-	C
comp94009_c0_seq4		1295	T	-	C
comp94009_c0_seq4		1587	A	-	T
comp94009_c0_seq4		1637	G	-	A
comp94009_c0_seq4		1648	G	-	T
comp94009_c0_seq4		944	G	-	C
comp94009_c0_seq4		947	T	-	G
comp94009_c0_seq4		962	A	-	G
comp94009_c0_seq4		968	C	-	T
comp94009_c0_seq5		632	C	-	T
comp94009_c0_seq5		656	T	-	G
comp94009_c0_seq5		950	G	-	C
comp94009_c0_seq5		965	G	-	A
comp94009_c0_seq5		968	C	-	G
comp94009_c0_seq6		1055	T	-	G
comp94009_c0_seq6		1238	A	-	C
comp94009_c0_seq6		1286	G	-	C
comp94009_c0_seq6		1295	T	-	C
comp94009_c0_seq6		1587	A	-	T
comp94009_c0_seq6		1637	G	-	A
comp94009_c0_seq6		1648	G	-	T
comp94009_c0_seq6		1667	T	-	C
comp94009_c0_seq6		878	G	-	A
comp94126_c0_seq1	IKBKG, IKKG	1695	G	-	C
comp94126_c0_seq1		1994	T	-	C
comp94126_c0_seq1		2028	A	-	G
comp94126_c0_seq1		2081	A	-	C
comp94126_c0_seq1		2121	G	-	C
comp94126_c0_seq1		2133	A	-	C
comp94126_c0_seq1		2148	C	-	G
comp94126_c0_seq1		2164	T	-	C
comp94126_c0_seq1		2224	T	-	C
comp94126_c0_seq1		614	A	-	G
comp94126_c0_seq1		670	G	-	A
comp94126_c0_seq1		903	C	-	T
comp94126_c0_seq2		1296	C	-	T
comp94126_c0_seq2		1704	T	-	C
comp94126_c0_seq2		1711	T	-	A
comp94126_c0_seq2		1713	G	-	C
comp94126_c0_seq2		1720	A	-	G
comp94126_c0_seq2		2186	A	-	C
comp94126_c0_seq2		2269	T	-	C
comp94126_c0_seq2		2329	T	-	C
comp94126_c0_seq2		2346	T	-	C
comp94126_c0_seq2		2453	C	-	T
comp94126_c0_seq2		2454	A	-	G
comp94126_c0_seq2		2457	A	-	G
comp94126_c0_seq2		286	T	-	C
comp94126_c0_seq2		531	A	-	G
comp94126_c0_seq3		1065	T	-	A
comp94126_c0_seq3		1161	A	-	G
comp94126_c0_seq3		1362	C	-	T
comp94126_c0_seq3		1779	G	-	C
comp94126_c0_seq3		2292	G	-	C
comp94126_c0_seq3		2304	A	-	C
comp94126_c0_seq3		252	G	-	T
comp94126_c0_seq3		2614	G	-	C
comp94126_c0_seq3		631	C	-	T
comp94126_c0_seq3		903	C	-	T
comp94126_c0_seq3		955	A	-	G
comp94126_c0_seq4		1770	T	-	C
comp94126_c0_seq4		1777	T	-	A
comp94126_c0_seq4		1779	G	-	C
comp94126_c0_seq4		2509	T	-	C
comp94126_c0_seq4		2526	T	-	C
comp94126_c0_seq4		584	G	-	A
comp94126_c0_seq4		597	A	-	G
comp94126_c0_seq4		614	A	-	G
comp94126_c0_seq4		631	C	-	T
comp94126_c0_seq4		903	C	-	T
comp94126_c0_seq4		955	A	-	G
comp94126_c0_seq5		1095	A	-	G
comp94126_c0_seq5		1627	G	-	C
comp94126_c0_seq5		1629	G	-	C
comp94126_c0_seq5		1704	T	-	C
comp94126_c0_seq5		2213	T	-	C
comp94126_c0_seq5		2247	A	-	G
comp94126_c0_seq5		2300	A	-	C
comp94126_c0_seq5		2443	T	-	C
comp94126_c0_seq5		2460	T	-	C
comp94126_c0_seq5		548	A	-	G
comp94126_c0_seq5		565	C	-	T
comp94126_c0_seq5		604	G	-	A
comp94126_c0_seq5		837	C	-	T
comp94126_c0_seq6		1263	C	-	T
comp94126_c0_seq6		1397	T	-	G
comp94126_c0_seq6		1407	T	-	G
comp94126_c0_seq6		1928	T	-	C
comp94126_c0_seq6		1962	A	-	G
comp94126_c0_seq6		2067	A	-	C
comp94126_c0_seq6		2082	C	-	G
comp94126_c0_seq6		2175	T	-	C
comp94126_c0_seq6		2282	C	-	T
comp94126_c0_seq6		2283	A	-	G
comp94126_c0_seq6		2286	A	-	G
comp94126_c0_seq6		565	C	-	T
comp94126_c0_seq6		837	C	-	T
comp94126_c0_seq6		889	A	-	G
comp94514_c0_seq10	TRIM25, EFP	1045	C	-	G
comp94514_c0_seq10		1280	C	T	-
comp94514_c0_seq10		2059	A	T	T
comp94514_c0_seq10		2610	A	-	G
comp94514_c0_seq10		2613	G	-	A
comp94514_c0_seq2		1326	C	T	-
comp94514_c0_seq2		2105	A	T	T
comp94514_c0_seq2		2656	A	-	G
comp94514_c0_seq2		2659	G	-	A
comp94514_c0_seq6		2059	A	T	T
comp94514_c0_seq6		2610	A	-	G
comp94514_c0_seq6		2613	G	-	A
comp94514_c0_seq9		1290	G	-	A
comp94514_c0_seq9		2105	A	T	-
comp94514_c0_seq9		2656	A	-	G
comp91124_c0_seq1	TRIM25, EFP	450	C	-	T
comp91124_c0_seq1		785	T	-	G
comp91124_c0_seq1		955	T	-	C

## Sheet: 5B
Additional file 5B: List of SNPs related to Toll-like receptor signaling pathway.The identical bases with reference sequences were indicated with "-"
gene		site	ref	CS_type	TS_type
comp100670_c0_seq1	MYD88	1376	C	T	-
comp32948_c0_seq1	CXCL9	844	T	-	G
comp32948_c0_seq1		853	T	-	A
comp32948_c0_seq1		862	A	-	G
comp32948_c0_seq1		863	T	-	C
comp33256_c0_seq1	STAT1	2033	T	C	-
comp33256_c0_seq1		2216	A	G	-
comp33256_c0_seq1		2232	A	C	-
comp33571_c0_seq1	CCL3	844	T	A	-
comp33829_c0_seq1	MAP2K2, MEK2	423	G	-	T
comp36523_c0_seq1	JUN	453	G	-	C
comp52490_c0_seq1	CD80	293	A	-	G
comp57091_c0_seq1	FADD	2104	T	C	C
comp57091_c0_seq1		2105	C	-	T
comp57536_c0_seq1	CASP8	109	G	A	-
comp57536_c0_seq1		1306	C	T	T
comp57536_c0_seq1		757	T	-	C
comp57536_c0_seq1		90	A	T	-
comp58081_c0_seq1	CTSK	1057	G	A	-
comp58081_c0_seq1		1269	G	A	-
comp58081_c0_seq1		25	T	-	C
comp58211_c0_seq1	RAC1	1627	A	C	-
comp58211_c0_seq1		926	G	-	T
comp73437_c0_seq1	IKBKA	1477	G	A	-
comp73437_c0_seq1		2043	C	-	T
comp73437_c0_seq1		727	G	-	T
comp77440_c0_seq1	IKBKA	73	T	-	C
comp73696_c0_seq1	MAP3K7IP2, TAB2	1701	C	A	-
comp73696_c0_seq1		207	C	-	G
comp73696_c0_seq1		3881	C	G	-
comp74564_c0_seq1		236	G	C	-
comp74564_c0_seq1		363	A	G	-
comp74564_c1_seq1		157	G	-	A
comp74564_c1_seq1		493	T	-	C
comp75390_c1_seq1	IRF3	957	A	-	G
comp77159_c0_seq1	TLR7	2659	G	-	T
comp77940_c1_seq1	TIRP, TRAM	191	C	-	G
comp77940_c1_seq1		209	C	T	-
comp77940_c1_seq1		985	C	G	-
comp78002_c0_seq1	IL12B	826	T	-	G
comp78002_c0_seq1		844	G	-	A
comp78002_c0_seq1		964	G	-	A
comp78120_c0_seq1	ERK1_2	1107	G	T	T
comp78120_c0_seq1		1693	A	-	T
comp79133_c0_seq1	NFKBIA	185	A	-	G
comp79469_c0_seq1	TNFRSF5, CD40	100	C	A	-
comp79469_c0_seq1		1336	G	T	-
comp79469_c0_seq1		1526	C	T	-
comp79469_c0_seq1		1976	A	G	-
comp79469_c0_seq1		47	T	-	A
comp79469_c0_seq1		629	G	T	-
comp79597_c0_seq1	JNK	888	T	G	G
comp79597_c0_seq1		969	G	A	-
comp80444_c0_seq1	TOLLIP	1092	A	C	-
comp80444_c0_seq1		861	C	G	-
comp85127_c0_seq1	PIK3C	1372	G	A	-
comp85127_c0_seq1		3354	T	C	-
comp85127_c0_seq1		449	C	G	-
comp85127_c0_seq1		452	C	T	-
comp85834_c0_seq1	IKBKE, IKKE	1206	T	C	C
comp85834_c0_seq1		1285	T	C	C
comp85834_c0_seq1		1558	A	G	G
comp85834_c0_seq1		1639	A	G	G
comp85834_c0_seq1		1804	A	G	-
comp85834_c0_seq1		220	C	T	-
comp85834_c0_seq1		436	C	-	T
comp87183_c0_seq1	TLR3	2684	A	-	T
comp88225_c0_seq1	IRF7	1083	T	C	C
comp88225_c0_seq1		1283	A	T	T
comp88225_c0_seq1		1488	C	T	-
comp88225_c0_seq1		799	C	-	G
comp88899_c0_seq2	TRAF6	797	T	G	-
comp90155_c0_seq2	RELA	3199	C	-	T
comp90155_c0_seq2		3601	G	-	A
comp90564_c0_seq2	IRF5	2027	G	-	A
comp90564_c0_seq2		2426	G	T	-
comp90564_c0_seq2		266	G	A	-
comp90564_c0_seq2		323	C	G	-
comp90564_c0_seq2		376	A	G	-
comp90564_c0_seq2		433	C	T	-
comp90564_c0_seq2		679	A	G	-
comp91158_c0_seq1	SPP1, BNSP, OPN	720	A	-	G
comp91257_c1_seq1	IL8, CXCL8	299	C	-	G
comp91257_c1_seq1		318	G	-	T
comp91257_c1_seq1		354	G	-	T
comp91257_c1_seq1		364	A	-	C
comp91257_c1_seq1		379	A	-	C
comp91257_c1_seq1		540	C	-	A
comp91257_c1_seq1		782	T	-	C
comp91257_c1_seq1		835	C	T	-
comp91257_c1_seq1		966	G	-	A
comp91257_c1_seq1		996	G	-	T
comp91257_c1_seq2		1083	G	-	T
comp91257_c1_seq2		441	G	-	T
comp91257_c1_seq2		451	A	-	C
comp91257_c1_seq2		466	A	-	C
comp91257_c1_seq2		627	C	-	A
comp91257_c1_seq2		760	T	-	C
comp91257_c1_seq2		821	C	-	T
comp91257_c1_seq2		869	T	-	C
comp83245_c0_seq1	IL8, CXCL8	94	C	-	G
comp83434_c0_seq1		2487	G	A	-
comp83434_c0_seq1		558	C	-	A
comp59200_c0_seq1	IL8, CXCL8	247	G	A	-
comp91452_c0_seq1	AKT	1222	T	-	C
comp91452_c0_seq1		2489	G	-	T
comp91452_c0_seq1		2567	T	-	C
comp91452_c0_seq1		2693	T	-	G
comp91452_c0_seq1		3338	A	-	G
comp91452_c0_seq1		667	A	C	-
comp88061_c0_seq2	AKT	1448	A	-	C
comp88061_c0_seq2		2475	G	-	A
comp88061_c0_seq2		2717	T	-	C
comp94090_c0_seq9	AKT	80	A	-	G
comp93194_c3_seq2	P38	1150	C	-	G
comp93194_c3_seq2		458	G	-	T
comp93194_c3_seq2		745	C	-	T
comp93194_c3_seq3		745	C	-	T
comp93194_c3_seq4		1150	C	-	G
comp93194_c3_seq4		2381	G	C	-
comp93194_c3_seq4		3665	A	-	T
comp93194_c3_seq4		458	G	-	T
comp93194_c3_seq4		4913	C	T	-
comp93194_c3_seq4		745	C	-	T
comp77266_c0_seq1	P38	107	T	-	C
comp77266_c0_seq1		1163	G	A	-
comp77266_c0_seq1		533	G	A	-
comp77266_c0_seq1		782	G	A	-
comp93396_c0_seq3	TLR9	553	A	G	G
comp93396_c0_seq3		787	A	G	G
comp93396_c0_seq4		104	A	C	-
comp93396_c0_seq4		1471	C	T	-
comp93396_c0_seq4		1601	C	T	-
comp93396_c0_seq4		1727	T	C	-
comp93396_c0_seq4		231	T	C	-
comp93396_c0_seq4		2836	A	G	-
comp93396_c0_seq4		306	G	A	-
comp93396_c0_seq4		3318	T	C	-
comp93396_c0_seq4		340	A	G	-
comp93396_c0_seq4		3790	A	-	G
comp93396_c0_seq4		436	T	C	-
comp93396_c0_seq4		817	T	G	-
comp93396_c0_seq5		104	A	C	-
comp93396_c0_seq5		1078	A	G	G
comp93396_c0_seq5		231	T	C	-
comp93396_c0_seq5		259	A	G	-
comp93396_c0_seq5		306	G	A	-
comp93396_c0_seq5		340	A	G	-
comp93396_c0_seq5		436	T	C	-
comp93396_c0_seq5		817	T	G	-
comp93396_c0_seq7		1180	C	T	-
comp93396_c0_seq7		1310	C	T	-
comp93396_c0_seq7		1436	T	C	-
comp93396_c0_seq7		2545	A	G	-
comp93396_c0_seq7		3027	T	C	-
comp93396_c0_seq7		3499	A	-	G
comp93396_c0_seq7		553	A	G	G
comp93443_c1_seq1	PIK3R	109	C	-	T
comp93443_c1_seq1		1437	C	-	A
comp93443_c1_seq1		2500	T	-	C
comp93443_c1_seq1		2685	G	-	A
comp93443_c1_seq1		2967	C	T	-
comp93443_c1_seq1		4091	G	-	A
comp93443_c1_seq2		1080	T	-	C
comp93443_c1_seq2		1437	C	-	A
comp93443_c1_seq2		2051	G	-	A
comp93443_c1_seq2		2500	T	-	C
comp93443_c1_seq2		2685	G	-	A
comp93443_c1_seq2		2967	C	T	T
comp93443_c1_seq2		4091	G	A	-
comp93443_c1_seq2		422	G	A	-
comp93443_c1_seq2		430	T	G	-
comp78505_c0_seq1	PIK3R	4028	T	C	-
comp78505_c0_seq1		920	T	-	G
comp78505_c0_seq1		936	G	-	A
comp31856_c0_seq1	PIK3R	145	T	-	C
comp93714_c0_seq2	TLR2	2315	A	C	C
comp93714_c0_seq2		2331	G	-	A
comp93714_c0_seq2		2372	C	-	A
comp93714_c0_seq2		2469	A	G	G
comp93714_c0_seq2		2474	A	-	T
comp93714_c0_seq2		2478	G	C	C
comp93714_c0_seq2		2546	A	G	G
comp93714_c0_seq2		2552	T	C	C
comp93714_c0_seq2		2600	G	A	A
comp93714_c0_seq2		2843	G	A	A
comp93714_c0_seq2		2948	T	-	A
comp93714_c0_seq2		3029	G	-	A
comp93714_c0_seq2		3589	G	-	T
comp93714_c0_seq3		2210	A	C	C
comp93714_c0_seq3		2226	G	A	A
comp93714_c0_seq3		2267	C	-	A
comp93714_c0_seq3		2364	A	-	G
comp93714_c0_seq3		2369	A	-	T
comp93714_c0_seq3		2373	G	-	C
comp93714_c0_seq3		2441	A	-	G
comp93714_c0_seq3		2447	T	-	C
comp93714_c0_seq3		2495	G	A	-
comp93714_c0_seq3		2738	G	A	A
comp93714_c0_seq3		2843	T	A	A
comp93714_c0_seq3		3484	G	-	T
comp93714_c0_seq4		1675	T	C	C
comp93714_c0_seq4		1865	A	C	C
comp93714_c0_seq4		1881	G	A	A
comp93714_c0_seq4		1922	C	-	A
comp93714_c0_seq4		2019	A	G	G
comp93714_c0_seq4		2024	A	T	T
comp93714_c0_seq4		2028	G	C	C
comp93714_c0_seq4		2096	A	G	G
comp93714_c0_seq4		2102	T	C	C
comp93714_c0_seq4		2150	G	A	A
comp93714_c0_seq4		2393	G	A	A
comp93714_c0_seq4		2498	T	A	A
comp93714_c0_seq4		2579	G	A	-
comp93714_c0_seq4		3139	G	-	T
comp94033_c1_seq2	IL1B	370	C	-	T
comp94033_c1_seq2		720	C	-	A
comp94033_c1_seq2		728	G	-	A
comp94033_c1_seq3		1725	C	A	-
comp94033_c1_seq3		1751	T	-	C
comp94033_c1_seq3		1855	G	A	-
comp94033_c1_seq3		2001	C	T	T
comp94033_c1_seq3		2016	T	G	G
comp94033_c1_seq3		2017	G	T	T
comp94033_c1_seq3		2034	T	C	C
comp94033_c1_seq3		2055	C	-	T
comp94033_c1_seq3		2089	A	G	-
comp94033_c1_seq3		2102	G	T	-
comp94033_c1_seq3		2167	T	-	C
comp94033_c1_seq3		2220	A	G	G
comp94033_c1_seq3		2308	A	-	T
comp94033_c1_seq3		97	A	-	C
comp94126_c0_seq1	IKBKG, IKKG, NEMO	1695	G	-	C
comp94126_c0_seq1		1994	T	-	C
comp94126_c0_seq1		2028	A	-	G
comp94126_c0_seq1		2081	A	-	C
comp94126_c0_seq1		2121	G	-	C
comp94126_c0_seq1		2133	A	-	C
comp94126_c0_seq1		2148	C	-	G
comp94126_c0_seq1		2164	T	-	C
comp94126_c0_seq1		2224	T	-	C
comp94126_c0_seq1		614	A	-	G
comp94126_c0_seq1		670	G	-	A
comp94126_c0_seq1		903	C	-	T
comp94126_c0_seq2		1296	C	-	T
comp94126_c0_seq2		1704	T	-	C
comp94126_c0_seq2		1711	T	-	A
comp94126_c0_seq2		1713	G	-	C
comp94126_c0_seq2		1720	A	-	G
comp94126_c0_seq2		2186	A	-	C
comp94126_c0_seq2		2269	T	-	C
comp94126_c0_seq2		2329	T	-	C
comp94126_c0_seq2		2346	T	-	C
comp94126_c0_seq2		2453	C	-	T
comp94126_c0_seq2		2454	A	-	G
comp94126_c0_seq2		2457	A	-	G
comp94126_c0_seq2		286	T	-	C
comp94126_c0_seq2		531	A	-	G
comp94126_c0_seq3		1065	T	-	A
comp94126_c0_seq3		1161	A	-	G
comp94126_c0_seq3		1362	C	-	T
comp94126_c0_seq3		1779	G	-	C
comp94126_c0_seq3		2292	G	-	C
comp94126_c0_seq3		2304	A	-	C
comp94126_c0_seq3		252	G	-	T
comp94126_c0_seq3		2614	G	-	C
comp94126_c0_seq3		631	C	-	T
comp94126_c0_seq3		903	C	-	T
comp94126_c0_seq3		955	A	-	G
comp94126_c0_seq4		1770	T	-	C
comp94126_c0_seq4		1777	T	-	A
comp94126_c0_seq4		1779	G	-	C
comp94126_c0_seq4		2509	T	-	C
comp94126_c0_seq4		2526	T	-	C
comp94126_c0_seq4		584	G	-	A
comp94126_c0_seq4		597	A	-	G
comp94126_c0_seq4		614	A	-	G
comp94126_c0_seq4		631	C	-	T
comp94126_c0_seq4		903	C	-	T
comp94126_c0_seq4		955	A	-	G
comp94126_c0_seq5		1095	A	-	G
comp94126_c0_seq5		1627	G	-	C
comp94126_c0_seq5		1629	G	-	C
comp94126_c0_seq5		1704	T	-	C
comp94126_c0_seq5		2213	T	-	C
comp94126_c0_seq5		2247	A	-	G
comp94126_c0_seq5		2300	A	-	C
comp94126_c0_seq5		2443	T	-	C
comp94126_c0_seq5		2460	T	-	C
comp94126_c0_seq5		548	A	-	G
comp94126_c0_seq5		565	C	-	T
comp94126_c0_seq5		604	G	-	A
comp94126_c0_seq5		837	C	-	T
comp94126_c0_seq6		1263	C	-	T
comp94126_c0_seq6		1397	T	-	G
comp94126_c0_seq6		1407	T	-	G
comp94126_c0_seq6		1928	T	-	C
comp94126_c0_seq6		1962	A	-	G
comp94126_c0_seq6		2067	A	-	C
comp94126_c0_seq6		2082	C	-	G
comp94126_c0_seq6		2175	T	-	C
comp94126_c0_seq6		2282	C	-	T
comp94126_c0_seq6		2283	A	-	G
comp94126_c0_seq6		2286	A	-	G
comp94126_c0_seq6		565	C	-	T
comp94126_c0_seq6		837	C	-	T
comp94126_c0_seq6		889	A	-	G
comp94852_c0_seq3	TLR8	1274	C	A	-
comp94852_c0_seq3		1364	G	T	-
comp94852_c0_seq3		3811	T	C	-
comp94852_c0_seq3		3977	T	C	-
comp94852_c0_seq3		3992	A	G	-
comp94852_c0_seq3		3999	A	G	-
comp94852_c0_seq3		4153	T	C	-
comp95121_c0_seq1	TLR1	3022	A	-	G
comp95121_c0_seq1		3026	G	-	T
comp95121_c0_seq1		3069	T	-	G
comp95121_c0_seq1		3073	G	-	T
comp95121_c0_seq1		3090	C	-	G
comp95121_c0_seq1		3143	G	-	A
comp95121_c0_seq1		3155	G	C	-
comp95121_c0_seq1		3158	A	G	-
comp95121_c0_seq1		3240	C	-	T
comp95121_c0_seq1		3254	G	-	A
comp95121_c0_seq1		3259	G	-	A
comp95121_c0_seq1		3300	C	-	G
comp95121_c0_seq1		3302	C	-	G
comp95121_c0_seq1		3304	T	-	G
comp95121_c0_seq1		3360	T	C	-
comp95121_c0_seq1		3364	T	A	-
comp95121_c0_seq1		3371	A	G	-
comp95121_c0_seq1		3373	A	G	-
comp95121_c0_seq1		3427	C	-	T
comp95121_c0_seq1		3428	G	-	A
comp95121_c0_seq1		3431	T	-	G
comp95121_c0_seq1		3437	A	-	T
comp95121_c0_seq1		3457	G	-	T
comp95121_c0_seq1		3466	G	C	-
comp95121_c0_seq1		3561	T	-	C
comp95121_c0_seq1		3621	C	T	-
comp95121_c0_seq1		3709	A	T	-
comp95121_c0_seq1		3713	C	T	-
comp95121_c0_seq1		3756	A	-	G
comp95121_c0_seq1		3758	C	-	A
comp95121_c0_seq1		3770	C	T	-
comp95121_c0_seq1		3789	T	A	-
comp95121_c0_seq1		3790	A	C	-
comp95121_c0_seq1		3817	T	A	-
comp95121_c0_seq1		3826	G	A	-
comp95121_c0_seq1		3833	C	-	G
comp95121_c0_seq1		3938	C	A	A
comp95121_c0_seq1		3968	G	-	A
comp95121_c0_seq1		3983	G	A	-
comp95121_c0_seq1		3998	T	A	A
comp95121_c1_seq3	TLR1	396	A	G	G
comp95121_c1_seq3		408	G	A	-
comp95121_c1_seq3		416	A	T	T
comp95121_c1_seq3		473	T	-	C
comp95121_c1_seq3		488	C	-	T
comp95121_c1_seq3		501	T	-	G
comp95121_c1_seq3		507	A	-	T
comp95121_c1_seq3		515	A	-	C
comp93449_c7_seq1	TLR1	147	A	T	-
comp93449_c7_seq1		151	T	C	-
comp93449_c7_seq1		191	G	A	-
comp95121_c1_seq1	TLR6	1266	A	G	-
comp95121_c1_seq1		1328	G	C	-
comp95121_c1_seq1		1331	G	A	-
comp95121_c1_seq1		234	T	-	A
comp95121_c1_seq1		272	G	T	-
comp95121_c1_seq1		378	G	T	T
comp95121_c1_seq1		390	C	T	-
comp95121_c1_seq1		457	C	T	-
comp95121_c1_seq1		601	A	-	G
comp95121_c1_seq1		665	A	G	-
comp95121_c1_seq1		671	C	A	-
comp95121_c1_seq1		672	A	G	-
comp95121_c1_seq1		691	C	G	G
comp95121_c1_seq1		786	G	T	-
comp95121_c1_seq1		878	A	G	-
comp95121_c1_seq1		885	C	G	-
comp95121_c1_seq1		891	T	G	G
comp95121_c1_seq4	TLR6	1058	G	T	T
comp95121_c1_seq4		1265	T	-	G
comp95121_c1_seq4		650	G	T	T
comp95121_c1_seq4		662	C	T	-
comp95121_c1_seq4		729	C	T	T
comp95121_c1_seq4		760	C	G	G
comp95121_c1_seq4		783	G	A	A
comp95121_c1_seq4		873	A	G	-
comp95121_c1_seq4		937	A	-	G
comp95121_c1_seq4		963	C	-	G
comp95121_c1_seq5		522	G	T	T
comp95121_c1_seq5		534	C	T	T
comp95121_c1_seq5		745	A	G	G
comp95121_c1_seq5		761	G	T	-
comp95121_c1_seq5		809	A	G	G
comp95121_c1_seq5		835	C	G	G
comp95121_c1_seq5		930	G	T	T
comp95121_c1_seq6		1351	G	A	-
comp95121_c1_seq6		1386	C	-	A
comp95121_c1_seq6		398	G	T	T
comp95121_c1_seq6		410	C	T	T
comp95121_c1_seq6		477	C	T	T
comp95121_c1_seq6		621	A	G	G
comp95121_c1_seq6		676	C	-	T
comp95121_c1_seq6		685	A	-	G
comp95121_c1_seq6		691	C	-	A
comp95121_c1_seq6		711	C	G	G
comp95121_c1_seq6		806	G	T	-
comp95121_c1_seq6		898	A	G	-
comp95121_c1_seq6		905	C	G	-
comp95121_c1_seq6		911	T	G	-
comp95121_c1_seq7		1084	C	-	G
comp95121_c1_seq7		1090	T	-	G
comp95121_c1_seq7		1465	A	G	-
comp95121_c1_seq7		404	T	-	C
comp95121_c1_seq7		433	T	-	A
comp95121_c1_seq7		443	C	-	T
comp95121_c1_seq7		577	G	-	T
comp95121_c1_seq7		589	C	T	T
comp95121_c1_seq7		738	G	T	-
comp95121_c1_seq7		800	A	G	-
comp95121_c1_seq7		855	C	T	T
comp95121_c1_seq7		864	A	G	G
comp95121_c1_seq7		870	C	A	-
comp95121_c1_seq7		871	A	G	-
comp95121_c1_seq7		890	C	G	G
comp95121_c1_seq7		985	G	-	T
comp95121_c1_seq8		1018	C	G	G
comp95121_c1_seq8		1113	G	T	T
comp95121_c1_seq8		1212	C	-	G
comp95121_c1_seq8		1655	G	C	-
comp95121_c1_seq8		168	G	A	-
comp95121_c1_seq8		170	A	G	-
comp95121_c1_seq8		171	T	A	-
comp95121_c1_seq8		172	G	A	-
comp95121_c1_seq8		173	C	A	-
comp95121_c1_seq8		181	G	A	-
comp95121_c1_seq8		705	G	T	T
comp95121_c1_seq8		717	C	T	T
comp95121_c1_seq8		992	A	-	G
